# Supplementary material for: Genetic Diversity and Population Structure of Cowpea [Vigna unguiculata (L.) Walp.] Germplasm Collected from Togo Based on DArT Markers
Source: Genes (Basel). 2021 Sep 20;12(9):1451. doi: 10.3390/genes12091451 (PMC8465771; doi:10.3390/genes12091451)
Supplement: Supplementary file 1 [file genes-12-01451-s001.zip › File S1.csv]

SNP_ID	alleles	chrom	pos	IT01	IT02	IT03	IT04	IT05	IT06	IT07	IT08	IT09	IT10	IT11	IT12	IT13	IT14	IT15	IT16	IT17	IT18	IT19	IT20	IT21	IT22	IT23	IT24	IT25	IT26	IT27	IT28	IT29	IT30	IT31	IT32	IT33	IT34	IT35	IT36	IT37	IT38	IT39	IT40	IT41	IT42	IT43	IT44	IT45	IT46
35154338	G/A	1	164028	A	G	A	A	G	G	G	G	G	R	G	G	G	A	G	G	G	G	G	A	G	A	G	G	G	G	G	G	G	G	G	R	G	A	A	A	G	A	A	A	A	G	R	G	G	A
28497646	A/G	1	312669	G	A	G	G	A	A	A	A	A	G	A	A	A	G	A	A	A	A	A	A	A	G	A	A	A	A	A	A	A	A	A	A	A	G	A	A	A	G	G	G	G	A	A	A	A	G
10000683	A	1	331847	A	A	A	A	A	A	N	N	A	A	N	N	A	N	N	A	A	A	A	A	N	A	A	N	A	A	A	A	A	A	A	N	N	A	A	A	A	A	A	N	A	A	A	A	A	A
14086028	G/C	1	433240	G	G	G	G	G	G	G	G	G	G	G	G	G	G	G	G	G	G	G	G	G	G	G	G	G	G	G	G	G	G	G	G	G	G	G	G	G	G	G	G	G	G	G	G	G	G
28201804	A/G	1	487354	G	A	N	G	A	A	A	A	A	N	G	A	G	G	A	A	A	A	A	A	A	G	A	A	A	A	A	A	A	A	A	A	A	G	G	A	A	G	G	N	G	G	A	A	G	G
28498148	A/C	1	524020	C	C	C	C	A	A	A	A	A	C	N	A	N	C	A	A	A	A	N	N	A	C	A	A	A	A	A	N	A	A	A	N	N	C	C	A	A	C	C	C	M	A	A	A	N	C
14075003	C/T	1	530287	T	C	T	T	C	C	C	C	C	T	T	C	T	T	C	C	C	C	C	C	C	T	C	C	C	C	C	C	C	C	C	C	C	T	T	C	C	T	T	T	T	T	C	C	T	T
35154467	C/A	1	532155	A	C	A	A	C	C	N	C	C	N	N	N	N	N	C	C	N	C	C	C	C	A	C	N	C	N	C	C	C	C	C	N	N	A	A	C	C	A	A	A	A	N	C	C	N	N
14076240	C/A	1	595873	A	C	A	A	C	C	C	C	C	A	N	C	N	A	C	C	C	C	C	C	C	A	C	C	C	C	C	C	C	C	C	C	C	C	A	C	C	A	A	A	A	N	C	C	N	A
14077823	A/G	1	596320	G	N	G	G	A	A	A	A	A	G	N	A	N	G	A	A	N	A	A	A	A	G	A	A	A	A	A	A	A	A	N	A	A	A	G	A	A	G	G	G	G	N	A	N	N	G
14057923	T/G	1	633182	T	T	T	T	T	T	T	T	T	T	K	T	T	T	T	T	T	T	T	T	T	T	T	T	T	T	T	T	T	T	T	T	T	T	T	T	T	T	T	T	T	G	T	T	G	T
14085563	T/A	1	634574	A	T	A	A	T	T	T	T	T	A	A	T	W	A	T	T	T	T	T	T	T	A	T	T	T	T	T	T	T	T	T	T	T	T	A	T	T	A	A	A	A	A	T	T	A	A
14075885	T/C	1	640160	Y	T	Y	Y	T	T	T	T	T	Y	T	T	T	Y	T	Y	T	T	T	T	T	Y	T	T	T	T	T	T	T	T	T	T	T	Y	Y	Y	T	Y	Y	Y	Y	T	T	T	T	Y
14075885	T/A	1	640160	A	T	A	A	T	T	T	T	T	A	T	T	T	A	T	T	T	T	T	T	T	A	T	T	T	T	T	T	T	T	T	T	T	A	A	A	T	A	A	A	A	T	T	T	T	A
14085742	A/G	1	803126	A	A	A	A	A	A	A	A	A	A	A	A	A	A	A	A	A	A	A	A	A	A	A	A	A	A	A	A	A	A	A	A	A	N	A	G	A	A	A	A	A	A	A	A	A	A
14085742	C/T	1	803126	C	C	C	C	C	C	C	C	C	C	C	C	C	C	C	C	C	C	C	C	C	C	C	C	C	C	C	C	C	C	C	C	C	T	C	N	C	C	C	C	C	C	C	C	C	C
14081928	A/T	1	842963	A	A	A	A	A	A	A	A	A	A	A	A	A	A	A	A	A	A	A	A	A	A	A	A	A	A	A	A	A	A	A	A	A	T	A	A	A	A	A	A	A	A	A	A	A	A
35153210	C/G	1	867602	C	C	C	C	C	C	N	C	C	C	C	C	C	C	C	C	C	C	C	C	C	C	C	C	C	C	C	C	C	C	C	C	C	C	C	C	C	C	C	C	C	C	C	C	C	C
35153711	T/G	1	875135	T	T	T	T	T	T	T	T	T	T	T	T	T	T	T	T	T	T	T	T	T	T	T	T	T	T	T	T	T	T	T	T	T	G	T	T	T	T	T	T	T	N	T	T	T	T
14076619	T/C	1	889672	T	N	T	T	N	N	N	N	N	T	N	N	N	T	N	N	N	N	N	N	N	T	N	N	N	N	N	N	N	N	N	N	N	C	T	N	N	T	T	T	T	N	N	N	N	T
25365217	C/A	1	953445	C	C	C	C	C	C	C	C	C	C	C	C	C	C	C	C	C	C	C	C	C	C	C	C	C	C	C	C	C	C	C	C	C	A	C	C	C	C	C	C	C	C	C	C	C	C
14083800	G/C	1	985417	C	G	C	C	G	G	G	G	G	C	G	G	G	C	G	G	G	G	G	G	G	C	G	S	G	G	G	G	G	G	G	G	G	N	C	G	G	C	C	C	C	G	G	G	G	C
14075556	C/A	1	1065646	C	C	C	C	C	C	C	C	C	C	C	C	C	C	C	C	C	C	C	C	C	C	C	C	C	C	C	C	C	C	C	C	C	C	C	C	C	C	C	C	C	C	C	C	C	C
14075978	G/A	1	1115349	G	G	G	G	G	G	G	G	G	G	G	G	G	G	G	G	G	G	G	G	G	G	G	G	G	G	G	G	G	G	G	G	G	A	G	G	G	G	G	G	G	G	G	G	G	G
14077544	C/T	1	1124843	T	C	T	T	C	C	C	C	C	T	C	C	C	T	C	C	C	C	C	C	C	T	C	C	C	C	C	C	C	C	C	C	C	N	T	T	C	T	T	T	T	C	C	C	C	T
14077545	C/G	1	1124843	N	C	N	N	C	C	C	C	C	N	C	C	C	N	C	C	C	C	C	C	C	N	C	C	C	C	C	C	C	C	C	C	C	G	N	N	C	N	N	N	N	C	C	C	C	N
14073323	G/T	1	1173472	G	G	G	G	G	G	G	G	G	G	G	G	G	G	G	G	G	G	G	G	G	G	G	G	G	G	G	G	G	G	G	G	G	T	G	G	G	G	G	G	G	G	G	G	G	G
14083011	C/A	1	1213058	A	C	N	N	C	C	N	N	C	A	N	C	C	A	N	N	C	C	C	C	N	A	C	C	C	C	C	C	C	C	C	C	C	A	N	A	N	N	N	A	A	N	C	C	C	A
25357548	G/A	1	1246901	N	G	G	N	G	G	G	G	G	N	G	G	G	N	G	G	G	G	G	G	G	N	G	G	G	G	G	G	G	G	G	G	G	N	N	N	G	N	G	N	G	G	G	G	G	N
14078204	C/A	1	1292063	C	C	C	C	C	C	C	C	C	C	C	C	C	C	C	C	N	C	C	C	N	C	N	C	C	C	C	C	C	C	C	C	C	C	C	C	C	C	C	C	N	C	C	C	C	C
14086132	T/A	1	1299287	A	T	A	A	T	T	T	T	T	A	T	T	T	A	T	T	T	T	T	T	T	A	T	T	T	T	T	T	T	T	T	T	T	A	A	A	T	A	A	A	A	T	T	T	T	A
14086132	G	1	1299287	G	N	G	G	N	N	N	N	N	G	N	N	N	G	N	N	N	N	N	N	N	G	N	N	N	N	N	N	N	N	N	N	N	G	G	G	G	G	G	G	G	N	N	N	N	G
25358002	G	1	1376793	N	G	N	N	G	G	G	G	G	N	G	G	G	N	G	G	G	G	G	G	G	N	G	G	G	G	G	G	G	G	G	G	G	N	N	N	G	N	N	N	N	G	G	G	G	N
25363085	T/G	1	1379733	G	T	N	G	T	T	T	T	T	G	T	T	T	G	T	T	T	T	T	T	T	G	T	T	T	T	T	T	T	T	T	T	T	G	G	G	T	G	G	G	G	T	T	T	T	G
14056592	T	1	1380552	T	T	T	T	T	T	T	T	T	T	T	T	T	T	T	T	T	T	T	T	T	T	T	T	T	T	T	T	T	T	T	T	T	T	T	T	T	T	T	T	T	T	T	T	T	T
14073659	A/G	1	1398823	A	A	A	A	A	A	N	A	A	A	G	A	G	A	A	A	A	A	A	G	A	A	G	A	A	G	A	G	A	A	G	G	G	A	A	A	A	A	A	A	A	G	A	N	G	A
14073659	T/G	1	1398823	T	T	T	T	T	T	N	T	T	T	N	T	N	T	T	T	T	T	T	N	T	T	N	T	T	N	T	N	T	T	N	N	N	T	T	T	T	T	T	T	T	N	T	N	N	T
35152716	T/C	1	1437910	C	N	C	C	T	T	T	T	T	C	T	T	T	C	T	T	N	T	T	T	T	C	T	T	T	N	T	T	T	T	T	T	T	C	C	C	Y	C	C	C	C	T	T	T	T	C
62047575	T/A	1	1557122	T	T	T	T	T	T	T	T	T	T	T	T	T	T	T	T	T	T	T	T	T	T	T	T	T	T	T	T	T	T	T	T	T	T	T	T	T	T	T	T	T	T	T	T	T	T
62472299	G/A	1	1557188	G	G	G	G	G	G	G	G	G	G	G	G	G	G	G	G	G	G	G	G	G	G	G	G	G	G	G	G	G	G	G	G	G	G	G	G	G	G	G	G	G	G	G	G	G	G
44876291	G	1	1561750	G	G	G	G	G	G	G	G	G	G	G	G	G	G	G	G	G	G	G	G	G	G	G	G	G	G	G	G	G	G	G	G	G	G	G	G	G	G	G	G	G	G	G	G	G	G
62465204	T	1	1564066	T	T	T	T	T	T	T	T	T	T	T	T	T	T	T	T	T	T	T	T	T	T	T	T	T	T	T	T	T	T	T	T	T	T	T	T	T	T	T	T	T	T	T	T	T	T
62458302	T	1	1565661	T	T	T	T	T	T	T	T	T	T	T	T	T	T	T	T	T	T	T	T	T	T	T	T	T	T	T	T	T	T	T	T	T	T	T	T	T	T	T	T	T	T	T	T	T	T
28497365	A	1	1570111	A	A	A	A	A	A	A	A	A	A	A	A	A	A	A	A	A	A	A	A	A	A	A	A	A	A	A	A	A	A	A	A	A	A	A	A	A	A	A	A	A	A	A	A	A	A
62448644	T	1	1694886	T	T	T	T	T	T	T	T	T	T	T	T	T	T	T	T	T	T	T	T	T	T	T	T	T	T	T	T	T	T	T	T	T	T	T	T	T	T	T	T	T	T	T	T	T	T
25353492	A	1	1697713	A	A	A	A	A	A	A	A	A	A	A	A	A	A	A	A	A	A	A	A	A	A	A	A	A	A	A	A	A	A	A	A	A	A	A	A	A	A	A	A	A	A	A	A	A	A
14085481	C/T	1	1803238	C	C	C	C	C	C	C	C	C	C	C	C	T	C	C	C	C	C	C	C	C	C	C	C	C	C	C	C	C	C	T	C	C	N	C	C	C	C	C	C	C	C	C	C	C	C
14077316	T/A	1	1889573	T	T	T	T	T	T	T	T	T	T	T	T	T	T	T	T	T	T	T	T	T	T	T	T	T	T	T	T	T	T	T	T	T	T	T	T	T	T	T	T	T	T	T	T	T	T
28497426	C	1	1892679	C	C	C	C	C	C	C	C	C	C	C	C	C	C	C	C	C	C	C	C	C	C	C	C	C	C	C	C	C	C	C	C	C	C	C	C	C	C	C	C	C	C	C	C	C	C
14084743	G/C	1	1892745	G	G	G	G	G	G	G	G	G	G	G	G	G	G	G	G	G	G	G	G	G	G	G	G	G	G	G	G	G	G	G	G	G	C	G	G	G	G	G	G	G	G	G	G	G	G
14084743	G/C	1	1892745	N	G	N	N	G	G	G	G	G	N	G	G	G	N	G	G	G	G	G	G	G	N	G	G	G	G	G	G	G	G	G	G	G	S	G	G	G	N	N	N	N	G	G	G	G	G
14080156	C/T	1	1970191	C	C	C	C	C	C	C	T	C	C	N	C	C	N	C	C	C	N	C	C	C	C	Y	C	C	C	C	C	C	C	C	N	C	C	C	N	C	C	C	C	C	Y	C	C	T	C
14073853	C/T	1	1972603	C	C	C	C	C	N	C	C	C	C	C	C	C	C	C	C	C	C	C	C	C	C	C	C	C	C	C	C	C	C	C	C	C	C	T	C	C	C	C	C	C	C	C	C	C	C
14081930	C/A	1	2347474	A	C	A	A	C	C	C	C	C	A	C	C	C	A	C	C	C	C	C	C	C	A	C	C	C	C	C	C	C	C	C	C	C	C	A	C	C	A	A	A	A	C	C	C	C	C
14083777	C/T	1	2397545	T	C	T	T	C	C	C	C	C	T	C	C	C	T	C	C	C	C	C	C	C	T	C	C	C	C	C	C	C	C	C	C	C	C	T	C	C	T	T	T	T	C	C	C	C	C
62048569	C/G	1	2438586	N	C	N	N	C	C	C	C	N	N	C	C	S	N	C	C	C	C	C	C	C	N	C	C	C	C	C	C	C	C	C	C	C	N	N	N	N	N	N	N	N	C	C	C	C	G
14076215	A/G	1	2524875	A	A	A	A	A	A	A	A	A	A	A	A	A	A	A	A	A	A	A	A	A	A	A	A	A	A	A	A	A	A	A	A	A	A	G	A	A	A	A	A	A	A	A	A	A	A
14085182	A/G	1	2528635	A	A	A	A	A	A	A	A	A	A	A	A	A	A	A	A	A	A	A	A	A	A	A	A	A	A	A	A	A	A	A	A	A	G	G	A	A	A	A	A	A	A	A	A	A	G
14074179	G/A	1	2540593	A	N	A	A	N	N	N	N	N	A	N	N	N	A	N	N	N	N	N	N	N	A	N	N	N	N	N	N	N	N	N	N	N	G	G	A	N	A	A	A	N	N	N	N	N	G
14086453	T/C	1	2541615	T	T	T	T	T	T	T	T	T	T	T	T	T	T	T	T	T	T	T	T	T	T	T	T	T	T	T	T	T	T	T	T	T	C	C	T	T	T	T	T	T	T	T	T	T	C
14086700	T/C	1	2571762	T	T	T	T	T	T	T	T	T	T	T	T	T	T	T	T	T	T	T	T	T	T	T	T	T	T	T	T	T	T	T	T	T	C	C	T	T	T	T	T	T	T	T	T	T	C
14086700	A/T	1	2571762	A	A	A	A	A	A	A	A	A	A	A	A	A	A	A	A	A	A	N	A	A	A	A	A	A	A	A	A	A	A	A	W	A	T	W	A	A	A	A	A	A	A	A	A	A	W
14080016	A/T	1	2634640	A	A	A	A	A	A	A	A	A	A	A	A	A	A	A	A	A	A	A	A	A	A	A	A	A	A	A	A	A	A	A	A	A	T	T	A	A	A	A	A	A	A	A	A	A	T
35154063	G/A	1	2639436	G	N	G	G	G	G	G	G	G	G	G	G	G	G	G	G	G	G	G	G	G	G	G	G	G	G	G	G	G	G	G	G	G	A	A	G	G	G	G	G	G	G	G	G	G	A
35154963	C/T	1	2696112	C	N	C	C	N	N	N	N	N	Y	C	N	N	C	N	N	N	N	N	C	N	Y	C	N	N	N	N	N	N	N	N	N	N	N	N	C	C	C	C	C	C	C	N	N	C	N
14082078	G/A	1	2706557	G	G	G	G	G	G	G	G	G	G	G	G	G	G	G	G	G	G	G	G	G	G	G	G	G	G	G	G	G	G	G	G	G	A	A	G	G	G	G	G	G	G	G	G	G	A
25356219	G/A	1	2708862	G	G	G	G	G	G	G	G	G	G	G	G	G	G	G	G	G	G	G	G	G	G	G	G	G	G	G	G	G	G	G	G	G	G	G	G	G	G	G	G	G	G	G	G	G	G
14073582	G/A	1	2722316	G	G	G	G	G	G	G	G	G	G	G	G	G	G	G	G	G	G	G	G	G	G	G	G	G	G	G	G	G	G	G	G	G	A	A	G	G	G	G	G	G	G	G	G	G	A
35154618	T/C	1	2739760	T	N	T	T	N	N	N	N	N	T	T	N	T	T	N	N	N	N	N	T	N	T	T	N	T	N	N	T	N	N	N	N	T	N	N	N	N	N	T	T	T	T	N	N	T	N
14073352	A/G	1	2745476	A	A	A	A	A	A	A	A	A	A	A	A	A	A	A	A	A	A	A	A	A	A	A	A	A	A	A	A	A	A	A	A	A	G	G	A	A	A	A	A	A	A	A	A	A	G
35154219	T/C	1	2789783	T	T	T	T	T	T	N	T	T	T	T	T	T	T	T	T	T	T	T	T	T	T	T	T	T	T	T	T	T	T	T	T	T	C	C	T	T	T	T	T	T	T	T	T	N	C
14085490	C/T	1	3020996	C	C	C	C	C	C	C	C	C	C	C	C	C	C	C	C	C	C	C	C	C	C	C	C	C	C	C	C	C	C	C	C	C	T	Y	C	C	C	C	C	C	C	C	C	C	T
35154984	T/C	1	3110373	T	Y	T	T	Y	T	Y	Y	Y	T	T	Y	Y	T	Y	Y	Y	Y	Y	T	Y	T	Y	Y	Y	Y	Y	C	T	Y	Y	T	T	T	T	Y	Y	T	T	T	T	T	N	T	T	T
35154984	G/A	1	3110373	G	A	G	G	A	N	A	A	A	G	N	A	R	G	A	A	A	A	A	G	A	G	A	A	A	A	A	A	G	A	R	N	N	G	G	R	A	G	G	G	G	N	N	N	N	G
14082899	C/T	1	3125759	C	C	C	C	N	N	N	N	N	C	N	N	C	C	N	N	N	N	N	C	N	C	N	N	N	N	N	N	C	N	C	N	N	C	T	C	N	C	C	C	C	N	N	N	N	C
14082900	A/G	1	3125759	A	A	A	A	G	G	G	G	G	A	G	G	A	A	G	G	G	G	G	A	G	A	G	G	G	G	G	G	A	G	A	G	G	A	N	A	G	A	A	A	A	G	G	G	G	A
35153763	G/A	1	3131085	A	A	A	A	G	G	G	G	G	A	G	G	A	N	G	G	G	G	G	A	G	A	G	G	G	G	G	G	A	G	A	G	G	A	G	A	R	A	A	A	A	G	G	G	G	N
14079785	T/G	1	3159683	T	T	T	T	T	T	T	T	T	T	T	T	T	T	T	T	T	T	T	T	T	T	T	T	T	T	T	T	T	T	T	T	T	T	G	T	T	T	T	T	T	T	T	T	T	T
25354742	C/T	1	3278819	C	C	C	C	C	C	C	C	C	C	C	C	C	C	C	C	C	C	C	C	C	C	C	C	C	C	C	C	C	C	C	C	C	C	C	T	C	C	C	C	C	C	C	C	C	C
14076980	T/C	1	3319882	T	T	T	T	C	C	C	C	C	T	C	C	T	T	C	C	C	C	C	C	C	T	C	C	C	C	C	C	T	C	T	C	C	T	C	T	C	T	T	T	T	C	C	C	C	T
35154716	G/C	1	3326949	G	G	G	G	G	G	N	G	N	G	G	G	G	G	N	G	G	G	G	N	G	G	G	G	G	G	G	G	G	G	G	N	G	G	C	G	G	G	G	G	G	G	G	G	N	G
14074024	T/C	1	3351330	T	T	T	T	T	T	T	T	T	T	T	T	T	T	T	T	T	T	T	C	T	T	T	T	T	T	T	T	T	T	T	T	T	T	C	C	T	T	T	T	T	T	T	T	T	T
14078376	T/C	1	3401497	T	T	T	T	T	T	T	T	T	T	T	T	T	T	T	T	N	T	T	T	T	T	T	T	T	T	T	T	T	T	T	T	T	T	C	T	T	T	T	T	T	T	T	T	N	T
25354098	A/C	1	3405298	A	A	A	A	A	A	A	A	A	A	A	A	A	A	A	A	A	A	A	A	A	A	A	A	A	A	A	A	A	A	A	A	A	A	C	A	A	A	A	A	A	A	A	A	A	A
14075300	A/C	1	3464624	A	A	A	A	A	A	A	A	A	A	A	A	A	A	A	A	A	A	A	A	A	A	A	A	A	A	A	A	A	A	A	A	A	A	C	A	A	A	A	A	A	A	A	A	A	A
14074572	T/G	1	3465302	T	T	T	T	T	T	T	T	T	T	T	T	T	T	T	T	T	T	T	T	T	T	T	T	T	T	T	T	T	T	T	T	T	T	T	T	T	T	T	T	T	T	T	T	T	T
14082450	C/T	1	3500077	C	C	C	C	C	C	C	C	C	C	C	C	C	C	C	C	C	C	C	C	C	C	C	C	C	C	C	C	C	C	C	C	C	C	T	C	C	C	C	C	C	C	C	C	C	C
14084858	T/C	1	3500143	T	T	T	T	T	T	T	T	T	T	T	T	T	T	T	T	T	T	T	T	T	T	T	T	T	T	T	T	T	T	T	T	T	T	C	T	T	T	T	T	T	T	T	T	T	T
14084858	G	1	3500143	G	G	G	G	G	G	G	G	G	G	G	G	G	G	G	G	G	G	G	G	G	G	G	G	G	G	G	G	G	G	G	G	G	G	N	G	G	G	G	G	G	G	G	G	G	G
14082777	G/T	1	3672077	T	G	T	T	G	G	G	G	G	T	G	G	G	T	G	G	G	G	G	N	G	T	G	G	G	G	G	G	G	G	G	G	G	G	T	G	G	T	T	T	T	G	G	G	G	G
14082777	C/A	1	3672077	N	C	C	N	C	C	C	C	C	N	C	C	C	N	C	C	C	C	C	A	C	N	C	C	C	C	C	C	C	C	C	C	C	C	N	C	C	N	N	N	N	C	C	C	C	C
14073570	G/A	1	3696096	A	G	A	A	G	G	G	G	G	A	G	G	G	A	G	G	G	G	G	G	G	A	G	G	G	G	G	G	G	G	G	G	G	G	A	G	G	A	A	A	A	G	G	G	G	G
14075730	A/T	1	3715527	T	A	T	T	A	A	A	A	A	T	A	A	A	T	A	A	A	A	A	A	A	T	A	A	A	A	A	A	A	A	A	A	A	A	T	A	A	T	T	T	T	A	A	A	A	A
14082395	A/T	1	3769810	T	A	T	T	A	A	A	A	A	T	A	A	A	T	A	A	A	A	A	N	A	T	A	A	A	A	A	A	A	A	A	A	A	A	T	A	A	T	T	T	T	A	A	A	A	A
14082395	A/G	1	3769810	N	A	N	N	A	A	A	A	A	N	A	A	A	N	A	A	A	A	A	G	A	N	A	A	A	A	A	A	A	A	A	A	A	A	N	A	A	N	N	N	N	A	A	A	A	A
62466466	G/A	1	3769876	G	G	G	G	G	G	G	G	G	G	G	G	G	G	G	G	G	G	G	G	G	G	G	G	G	G	G	G	G	G	G	G	G	G	G	G	G	G	G	G	G	G	G	G	G	G
14082825	T/A	1	3794613	W	T	W	W	T	T	T	T	T	W	T	T	T	W	T	T	T	T	T	T	T	W	T	T	T	T	T	T	T	T	T	T	T	T	W	T	T	W	W	W	W	T	T	T	T	T
14077588	C/G	1	3794679	G	C	G	G	C	C	C	C	C	G	C	C	C	G	C	C	C	C	C	C	C	G	C	C	C	C	C	C	C	C	C	C	C	C	S	C	C	G	G	G	G	C	C	C	C	C
14085276	T/G	1	3800665	G	T	K	G	T	T	T	T	T	G	T	T	T	G	T	T	T	T	T	T	T	G	T	T	T	T	T	T	T	T	T	T	T	T	G	T	T	G	G	G	G	T	T	T	T	T
14085276	A/C	1	3800665	A	C	A	A	N	N	C	N	C	A	C	N	C	A	N	C	N	N	N	N	N	A	N	C	C	N	N	N	N	N	C	N	C	N	A	N	N	A	A	A	A	C	N	C	C	N
14085276	C/A	1	3800665	C	N	C	C	N	N	N	N	N	C	N	N	N	C	N	N	N	N	N	N	N	C	N	N	N	N	N	N	N	N	N	N	N	N	C	N	N	C	C	C	C	N	N	N	N	N
14085367	T	1	3810655	N	N	T	T	N	N	N	N	N	T	T	N	N	T	N	N	N	N	N	N	N	T	N	N	T	N	N	N	N	N	N	N	N	T	T	N	N	T	T	T	T	T	N	N	T	N
35155203	G	1	3814238	G	G	G	G	G	N	G	N	G	G	G	G	G	G	N	G	N	N	G	G	N	G	G	N	G	G	G	G	G	N	N	N	G	N	N	N	N	G	G	G	G	G	N	G	G	N
14082826	G/T	1	3856051	T	G	T	T	G	G	G	G	G	T	G	G	G	T	G	G	G	G	G	G	G	T	G	G	G	G	G	G	G	G	G	G	G	G	T	G	G	T	T	T	T	G	G	G	G	G
14077587	A/T	1	3856117	T	A	T	T	A	A	A	A	A	T	A	A	A	T	A	A	A	A	A	A	A	T	A	A	A	A	A	A	A	A	A	A	A	A	T	A	A	T	T	T	T	A	A	A	A	A
14076543	C/A	1	3926479	A	C	A	A	C	C	C	C	C	A	C	C	C	A	C	C	C	C	C	C	C	A	C	C	C	C	C	C	C	C	C	C	C	C	A	C	C	A	A	A	A	C	C	C	C	C
14073390	T/C	1	3940639	C	T	C	C	T	T	T	T	T	C	T	T	T	C	T	T	T	T	T	T	T	C	T	T	T	T	T	T	T	T	T	T	T	T	C	T	T	C	C	C	C	T	T	T	T	T
28203019	C/T	1	3945062	N	T	N	N	C	C	C	C	C	N	C	C	C	N	C	N	C	C	C	C	C	N	C	N	C	C	C	C	C	C	C	C	C	T	N	C	C	N	N	N	N	C	N	N	C	T
28203019	C/A	1	3945062	A	N	A	A	C	C	C	C	C	A	C	C	C	A	C	N	C	C	C	C	C	A	C	N	C	C	C	C	C	C	C	C	C	N	A	C	C	A	A	A	A	C	N	N	C	N
14085519	T/G	1	4062022	G	T	G	G	T	T	T	T	T	G	T	T	T	G	T	T	T	T	T	G	T	G	T	T	T	T	T	T	T	T	T	T	T	G	G	T	T	G	G	G	G	T	T	T	T	T
25365689	T	1	4074386	T	T	T	T	N	T	T	T	T	T	T	T	T	T	N	N	T	T	T	T	T	T	T	T	N	T	N	T	T	T	T	T	T	T	T	T	T	T	T	T	T	T	T	T	T	T
14081680	G/A	1	4277603	R	R	R	R	R	R	R	R	R	R	R	R	R	R	R	R	R	R	R	G	R	R	R	R	R	R	R	R	R	R	R	A	R	R	G	G	R	R	R	R	R	R	R	R	R	R
35154476	T/G	1	4358006	K	T	K	K	T	T	T	T	T	K	T	T	T	K	T	T	T	T	T	T	T	K	T	T	T	T	T	T	T	T	T	T	T	K	K	T	T	K	K	K	K	T	T	T	T	T
35154476	C/T	1	4358006	T	C	T	T	C	C	C	C	C	T	C	C	C	T	C	C	C	C	C	N	C	T	C	C	C	C	C	C	C	C	C	C	C	T	T	C	C	T	T	T	T	C	C	C	C	C
14082308	C/G	1	4359720	S	C	S	S	C	C	C	C	C	S	C	C	C	S	C	C	C	C	C	N	C	S	C	C	C	C	C	C	C	C	C	C	C	S	S	C	C	S	S	S	S	C	C	C	C	C
14076449	C/T	1	4363472	T	C	T	T	C	C	C	C	C	T	C	C	C	T	C	C	C	C	C	N	C	T	C	C	C	C	C	C	C	C	C	C	C	T	T	C	C	T	T	T	T	C	C	C	C	C
14085152	T/C	1	4414818	C	T	C	C	T	T	T	T	T	C	T	T	T	C	T	T	T	T	T	T	T	C	T	T	T	T	T	T	T	T	T	T	T	C	C	T	T	C	C	C	C	T	T	T	T	T
14085153	A/G	1	4414818	A	N	A	A	N	N	N	G	N	A	N	N	N	A	N	N	N	N	N	N	N	A	N	N	N	N	N	N	G	N	N	N	N	A	A	G	N	A	A	A	A	N	N	N	N	G
14073541	T/A	1	4414884	A	T	A	A	T	T	T	T	T	A	T	T	T	A	T	T	T	T	T	T	T	A	T	T	T	T	T	T	N	T	T	T	T	A	A	N	T	A	A	A	A	T	T	T	T	N
14085154	T/A	1	4450646	A	T	A	A	T	T	T	T	T	A	T	T	T	A	T	T	T	T	T	T	T	A	T	T	T	T	T	T	T	T	T	T	T	A	A	T	T	A	A	A	A	T	T	T	T	T
14085136	C/G	1	4533380	C	N	C	C	N	N	N	N	N	C	N	N	N	N	N	N	N	N	N	N	N	C	N	N	N	N	N	N	G	N	N	N	N	C	C	G	N	C	C	N	C	N	N	N	N	G
14054987	G/A	1	4569718	G	G	G	G	G	G	G	G	G	G	G	G	G	G	G	G	G	G	G	G	G	G	G	G	G	G	G	G	G	G	G	G	G	G	G	G	G	G	G	G	G	G	G	G	G	G
35153524	G/A	1	4589468	G	G	G	G	G	G	G	G	G	G	G	G	G	G	G	G	G	G	G	G	G	G	G	G	G	G	G	G	G	G	G	G	G	G	G	G	G	G	G	G	G	G	G	G	G	G
35152639	A/T	1	4718399	A	A	A	A	A	A	A	A	A	A	A	A	A	A	A	A	A	A	A	A	A	A	A	A	A	A	A	A	A	A	A	A	A	A	A	A	A	A	A	A	A	A	A	A	A	A
14075928	T/A	1	4841848	T	T	T	T	T	T	T	T	T	T	T	T	T	T	T	T	T	T	T	T	T	T	T	T	T	T	T	T	T	T	T	T	T	T	A	T	T	T	T	T	T	T	T	T	T	T
25353970	C/G	1	4890580	C	C	C	C	C	C	C	C	C	C	C	C	C	C	C	C	C	C	C	C	C	C	C	C	C	C	C	C	C	C	C	C	C	C	C	C	C	C	C	C	C	C	C	C	C	C
28203186	C/G	1	4956559	C	C	C	C	C	C	C	C	C	C	C	C	C	C	C	C	C	C	C	C	C	C	C	C	C	C	C	C	C	C	C	C	C	C	C	C	C	C	C	C	C	C	C	C	C	C
10000664	C/T	1	5415853	C	C	C	C	C	C	C	C	C	C	C	C	C	C	C	C	C	C	C	C	C	C	C	C	C	C	C	C	C	C	C	C	C	C	C	C	C	C	C	C	C	C	C	C	C	C
25359371	G/T	1	5486353	G	G	G	G	G	G	G	G	G	G	G	G	G	G	G	G	G	G	G	G	G	G	G	G	G	G	G	G	G	G	G	G	G	G	G	G	G	G	G	G	G	G	G	G	G	G
14057695	T/A	1	5728793	T	T	T	T	T	T	T	T	T	T	T	T	T	T	T	T	T	T	T	A	T	T	T	T	T	T	T	T	T	T	T	T	T	T	T	T	T	T	T	T	T	T	T	T	T	T
42215486	C/G	1	6689926	N	C	C	N	C	C	N	C	C	C	C	C	C	C	C	C	C	C	C	C	C	C	C	C	C	C	C	C	N	C	C	C	C	N	C	C	C	C	C	C	C	C	C	N	C	C
14081638	A/G	1	6912741	A	A	A	A	A	A	A	A	A	A	A	A	A	A	A	A	A	A	A	G	A	A	A	A	A	A	A	A	A	A	A	A	A	N	A	N	A	A	A	A	A	A	A	A	A	A
14082075	A	1	6989701	A	A	A	A	A	A	A	A	A	A	A	A	A	A	A	A	A	A	A	A	A	A	A	A	A	A	A	A	A	A	A	A	A	A	A	A	A	A	A	A	A	N	A	A	A	A
14059667	C/A	1	6989767	C	C	C	C	C	C	C	C	C	C	C	C	C	C	C	C	C	C	C	C	C	C	C	C	C	C	C	C	C	C	C	C	C	C	C	C	C	C	C	C	C	C	C	C	C	C
25365986	T	1	7037318	T	T	T	T	T	T	T	T	T	T	T	T	T	T	T	T	T	T	T	T	T	T	T	T	T	T	T	T	T	T	T	T	T	T	T	T	T	T	T	T	T	T	T	T	T	T
14077465	C/G	1	7111534	G	C	G	G	C	C	C	C	C	G	C	C	C	G	C	C	C	C	C	C	C	G	C	C	C	C	C	C	C	C	C	C	C	C	C	C	C	G	G	G	G	C	C	C	C	C
14057916	C	1	7200792	C	C	C	C	C	C	C	C	C	C	C	C	C	C	C	C	C	C	C	C	C	C	C	C	C	C	C	C	C	C	C	C	C	C	C	C	C	C	C	C	C	C	C	C	C	C
14055621	A	1	7381627	A	A	A	A	A	A	A	A	A	A	A	A	A	A	A	A	A	A	A	A	A	A	A	A	A	A	A	A	A	A	A	A	A	A	A	A	A	A	A	A	A	A	A	A	A	A
25366658	G	1	7555598	G	G	G	G	G	G	G	G	G	G	G	G	G	G	G	G	G	G	G	G	G	G	G	G	G	G	G	G	G	G	G	G	G	G	G	G	G	G	G	G	G	G	G	G	G	G
25366658	A/T	1	7555598	A	A	A	A	A	A	A	A	A	A	A	A	A	A	A	A	A	A	A	A	A	A	A	A	A	A	A	A	A	A	A	A	A	A	A	A	A	A	A	A	A	A	A	A	A	A
25363991	T	1	7561643	T	T	T	T	T	T	T	T	T	T	T	T	T	T	T	T	T	T	T	T	T	T	T	T	T	T	T	T	T	T	T	T	T	T	T	T	T	T	T	T	T	T	T	T	T	T
25363991	C/T	1	7561643	C	C	C	C	C	C	C	C	C	C	C	C	C	C	C	C	C	C	C	C	C	C	C	C	C	C	C	C	C	C	C	C	C	C	C	C	C	C	C	C	C	C	C	C	C	C
25363708	C/T	1	7633798	C	C	C	C	C	C	C	C	C	C	C	C	C	C	C	C	C	C	C	C	C	C	C	C	C	C	C	C	C	C	C	C	C	C	C	C	C	C	C	C	C	C	C	C	C	C
25364189	C/T	1	7636882	C	C	C	C	C	C	C	C	C	C	C	C	C	C	C	C	C	C	C	C	C	C	C	C	C	C	C	C	C	C	C	C	C	C	C	C	C	C	C	C	C	C	C	C	C	C
14056711	T/C	1	7637575	T	T	T	T	T	T	T	T	T	T	T	T	T	T	T	Y	T	T	T	T	T	T	T	T	T	T	T	T	T	T	T	T	T	T	T	T	T	T	T	T	T	T	T	T	T	T
35154765	G	1	7877059	G	N	G	G	N	N	N	N	N	G	N	N	N	G	N	N	N	N	N	N	N	G	N	N	N	N	N	N	N	N	N	N	N	G	G	N	N	G	G	G	G	N	N	N	N	N
62471811	G/A	1	8624675	G	G	G	G	G	G	G	G	G	G	G	G	G	G	G	G	G	G	G	G	G	G	G	G	G	G	G	G	G	G	G	G	G	G	R	G	G	G	G	G	G	G	G	G	G	G
14056997	A/G	1	8960314	A	A	A	A	A	A	A	A	A	A	A	A	A	A	A	A	A	A	A	A	A	A	A	A	A	A	A	A	A	A	A	A	A	A	A	A	A	A	A	A	A	A	A	A	A	G
42215985	A/T	1	9617802	A	A	A	N	A	A	A	A	A	A	A	A	A	A	A	A	A	A	A	A	A	A	A	A	A	A	N	A	A	A	A	N	A	A	A	A	A	A	A	A	A	A	A	A	A	A
35153752	A/G	1	10232650	A	A	A	A	A	A	A	A	A	A	A	A	A	A	A	A	A	A	A	A	A	A	A	A	A	A	A	A	A	A	A	A	A	A	A	A	A	A	A	A	A	A	A	A	A	G
25359362	G/T	1	10248841	G	G	G	G	G	G	G	G	G	G	G	G	G	G	G	G	G	G	G	G	G	G	G	G	G	G	G	G	G	G	G	G	G	G	G	G	G	G	G	G	G	G	G	G	G	T
25355677	G	1	10289541	G	G	G	G	G	G	G	G	G	G	G	G	G	G	G	G	G	G	G	G	G	G	G	G	G	G	G	G	G	G	G	G	G	G	G	G	G	G	G	G	G	G	G	G	G	G
35155295	A/G	1	10730750	R	A	G	G	A	A	A	A	A	G	A	A	A	A	A	A	A	A	A	A	A	R	A	A	A	A	A	A	A	A	A	A	A	G	R	A	A	A	R	R	R	A	A	A	A	G
28497665	G/A	1	10946237	G	G	G	G	G	G	G	G	G	G	G	G	G	G	G	G	G	G	G	N	G	G	G	G	G	G	G	G	G	G	G	G	G	G	G	G	G	G	G	G	G	G	G	N	G	A
25363437	C/G	1	10994116	C	C	C	C	C	C	C	C	C	C	C	C	C	C	C	C	C	C	C	C	C	C	C	C	C	C	C	C	C	C	C	C	C	C	C	C	C	C	C	C	C	C	C	C	C	G
62461926	C	1	11270321	C	C	C	C	C	C	C	C	C	C	C	C	C	C	C	C	C	C	C	C	C	C	C	C	C	C	C	C	C	C	C	C	C	C	C	C	C	N	C	C	C	C	C	C	C	C
10005031	G/A	1	11903851	G	G	G	G	G	G	G	G	G	G	G	G	G	G	G	G	G	G	G	G	G	G	G	G	G	G	G	G	G	G	G	N	G	N	G	G	G	G	G	G	G	G	G	N	N	N
35154765	G/A	1	11925199	R	G	R	R	G	G	G	G	G	R	G	G	G	R	G	G	G	G	G	G	G	R	G	G	G	G	G	G	G	G	G	G	G	R	R	G	G	R	R	R	R	G	G	G	G	G
35154765	C/G	1	11925199	C	C	C	C	C	C	C	C	C	C	C	C	C	C	C	C	C	C	C	C	C	C	C	C	C	C	C	C	C	C	C	C	C	C	C	C	C	C	C	C	C	C	C	C	C	C
42215694	T/C	1	11994594	T	N	N	N	N	N	N	N	N	N	N	N	N	N	N	N	N	N	N	C	N	N	N	N	N	N	N	N	N	N	N	N	N	N	N	T	N	N	N	N	N	N	N	N	N	N
35152646	A/T	1	12348806	A	A	A	A	A	A	A	A	A	A	A	A	A	A	A	A	A	A	A	T	A	A	N	A	A	A	A	A	A	A	A	N	A	A	A	A	A	A	A	A	A	A	A	N	A	T
62457382	A/T	1	12446789	A	A	A	A	T	A	T	T	T	A	A	T	A	A	T	T	T	T	A	A	T	A	T	A	T	W	T	A	A	A	A	A	T	A	A	A	T	A	A	A	A	A	T	A	A	A
35153076	A/G	1	12627935	R	A	A	A	A	A	A	A	A	A	A	A	A	A	A	A	A	A	A	A	A	A	A	A	A	A	A	A	A	A	A	A	A	A	A	A	A	A	A	A	A	A	A	A	A	G
14085394	A/G	1	12638394	N	N	A	N	N	N	N	N	N	N	A	N	N	N	N	N	N	N	N	G	N	A	N	N	N	N	N	N	N	N	N	N	N	N	A	N	N	N	N	A	N	A	N	N	A	N
25366119	A/G	1	12638473	N	N	A	N	N	N	N	A	N	N	A	A	N	A	N	N	N	N	N	A	N	A	A	N	N	N	N	N	N	N	N	N	N	A	N	N	N	A	N	A	A	A	N	A	A	N
35153859	G/T	1	12912545	G	G	G	G	G	N	G	G	G	G	G	N	G	G	G	G	N	G	G	G	G	G	G	N	G	G	G	G	G	G	N	G	N	G	G	G	G	G	G	G	G	N	G	G	N	T
62958040	A/G	1	13659625	A	N	A	A	A	A	N	A	A	A	N	A	A	A	N	N	A	A	A	N	A	A	A	N	A	A	A	A	A	N	A	A	N	N	N	A	N	N	A	A	A	A	A	A	A	A
14086736	T/A	1	14192594	T	N	T	T	T	T	T	T	N	T	T	N	T	T	T	T	T	N	T	T	N	T	T	T	T	T	T	T	T	T	T	N	N	T	T	T	T	T	T	T	T	T	T	T	T	A
28497021	A/C	1	14522902	A	A	A	A	A	C	A	A	A	A	A	A	A	A	A	A	A	A	A	A	A	A	A	A	A	A	A	A	A	A	A	A	A	A	A	A	A	A	A	A	A	A	A	A	A	N
10012685	T/A	1	14698775	T	T	T	N	T	T	T	T	T	T	T	T	T	T	T	N	T	T	T	T	T	T	N	N	T	T	T	T	T	T	T	T	N	T	N	T	T	T	T	T	N	T	T	T	T	N
14086376	T/C	1	14699713	C	T	C	N	T	T	T	T	N	C	N	T	T	C	T	N	T	T	N	T	T	N	T	N	N	T	T	T	T	N	N	T	T	T	N	T	T	C	C	C	C	N	T	T	N	C
14086376	G/A	1	14699713	N	G	N	N	G	G	G	G	N	N	N	G	G	N	G	N	G	G	N	G	G	N	G	N	N	G	G	G	G	N	N	G	G	G	N	G	G	N	N	N	N	N	G	G	N	N
62467353	T	1	17135345	T	T	T	T	T	T	T	T	T	T	T	T	T	N	T	T	T	T	T	T	T	T	N	T	T	T	T	T	T	T	T	N	T	T	T	T	T	T	T	T	T	T	T	T	T	T
35153620	A/G	1	17340696	A	A	A	A	A	A	A	A	A	A	A	A	A	A	A	A	A	A	A	A	A	A	A	A	A	A	A	A	A	A	A	A	A	A	A	A	A	N	A	A	A	A	A	A	A	A
25362967	C/T	1	17411219	C	C	C	C	C	C	C	C	C	C	C	C	C	C	C	C	C	C	C	C	C	C	C	C	C	C	C	C	C	C	C	C	C	C	C	C	C	C	C	C	C	C	C	C	C	C
10007807	C/T	1	17729537	C	C	C	C	N	C	C	C	C	N	N	C	T	N	C	C	C	C	C	C	C	C	C	C	C	C	N	C	C	C	C	C	C	C	C	N	C	C	C	C	C	C	C	C	C	C
10007807	G/A	1	17729537	G	G	G	G	N	G	G	G	G	N	N	G	N	N	G	G	G	G	G	G	G	G	G	G	G	G	N	G	G	G	G	G	G	G	G	N	G	G	G	G	G	G	G	G	G	G
35154081	C/A	1	18172939	C	C	C	C	C	C	C	C	C	C	C	C	C	C	C	C	C	C	C	C	C	C	C	C	C	C	C	C	C	C	C	N	C	C	C	C	C	C	C	C	C	C	N	C	C	C
14077194	T/G	1	18610621	T	T	T	T	T	T	T	T	T	T	T	T	T	T	T	T	T	T	T	G	T	T	T	T	T	T	T	T	T	T	T	T	T	T	T	T	T	T	T	T	T	T	T	T	T	T
62453901	G/A	1	18675242	G	G	G	G	G	G	G	G	G	G	G	G	G	G	G	G	G	G	G	G	G	G	G	G	G	R	G	G	G	G	G	G	G	G	G	G	G	G	G	G	G	G	G	G	G	G
14077004	C/T	1	18904937	C	C	C	N	C	C	C	C	C	C	C	C	C	C	C	C	C	C	C	Y	C	C	C	C	C	C	C	C	C	C	C	C	C	C	Y	C	C	C	C	C	C	C	C	C	C	C
35153071	T/A	1	19854595	T	T	T	T	T	T	T	T	T	T	T	T	T	T	T	T	T	T	T	T	T	T	T	T	T	T	T	T	T	T	T	T	T	T	T	T	T	T	T	T	T	T	T	T	T	T
25363677	A/G	1	19923944	A	A	A	R	A	A	A	A	A	A	A	A	A	A	A	A	A	A	A	A	A	A	A	A	A	A	A	A	A	A	A	A	A	A	A	A	A	A	A	A	R	A	A	A	A	A
35153680	A/G	1	19989701	G	A	G	G	A	A	A	A	A	G	A	A	A	G	A	A	A	A	A	A	A	G	A	A	A	A	A	A	A	A	A	A	A	A	A	A	A	G	G	G	G	A	A	A	A	A
42215970	C/T	1	20107269	N	C	C	C	C	C	C	C	C	C	C	C	C	C	C	C	C	C	C	T	C	C	C	C	C	C	C	C	C	C	C	C	C	C	C	C	C	C	C	C	N	C	N	C	C	C
25364343	C/A	1	20265903	C	C	C	C	C	C	C	C	C	C	C	C	C	C	C	C	C	C	C	A	C	C	C	C	C	C	C	C	C	C	C	C	C	C	C	C	C	C	C	C	C	C	C	C	C	C
25356354	C/G	1	20500740	C	C	C	C	C	C	C	C	C	C	C	C	C	C	C	C	C	C	C	G	C	C	C	C	C	C	C	C	C	C	C	C	C	C	C	C	C	C	C	C	C	C	C	C	C	C
62469015	G/T	1	20511803	G	G	G	G	G	G	G	G	G	G	G	G	G	G	G	G	G	G	G	G	G	G	G	G	G	G	G	G	G	G	G	N	G	G	G	G	G	G	G	G	G	G	G	G	G	G
14058934	C/A	1	20556050	C	C	C	C	A	C	A	A	C	C	C	A	C	C	A	A	C	C	A	C	A	C	M	A	A	M	A	C	C	A	C	C	A	C	C	C	A	C	C	C	C	C	A	A	C	C
25365818	A/C	1	21251004	N	A	N	N	A	A	A	A	A	A	A	A	N	N	A	A	A	A	A	N	A	N	A	A	A	A	A	A	A	N	A	A	A	A	A	A	A	N	N	N	N	N	A	A	N	A
14078761	C	1	21272606	C	C	C	C	C	C	C	C	C	C	C	C	C	C	C	C	C	C	C	C	C	C	C	C	C	C	C	C	C	C	C	C	C	C	C	C	C	C	C	C	C	C	C	C	C	C
14087115	A/G	1	21501768	A	A	A	A	A	A	A	A	A	A	A	A	A	A	A	A	A	A	A	A	A	A	A	A	A	A	A	A	A	A	A	A	A	A	R	A	A	A	A	A	A	A	A	A	A	A
25357326	G/T	1	21503001	N	G	T	T	G	G	N	G	N	T	T	N	G	N	G	G	G	G	G	G	G	T	G	G	G	G	G	G	G	G	G	G	G	G	N	G	G	T	T	T	T	T	G	G	G	G
14076100	G	1	21529786	G	G	G	G	G	G	G	G	G	G	G	G	G	G	G	G	G	G	G	G	G	G	G	G	G	G	G	G	G	G	G	G	G	G	G	G	G	G	G	G	G	G	G	G	G	G
25363706	A	1	21714392	A	A	A	A	A	A	A	A	A	A	A	A	A	A	A	A	A	A	A	A	A	A	A	A	A	A	A	A	A	A	A	A	A	A	A	A	A	A	A	A	A	A	A	A	A	A
35154497	G/A	1	21750760	G	G	G	G	G	G	G	G	G	G	G	G	G	G	G	G	G	G	G	G	G	G	G	G	G	G	G	G	G	N	G	G	G	G	G	G	G	G	G	G	G	G	G	G	N	G
25357307	A	1	21874042	A	A	A	A	A	A	A	A	A	A	A	A	A	A	A	A	A	A	A	A	A	A	A	A	A	A	A	A	A	A	A	A	A	A	A	A	A	A	A	A	A	A	A	A	A	A
25363453	G/C	1	21946700	G	G	G	G	G	G	G	G	G	G	G	G	G	G	G	G	G	G	G	G	G	G	G	G	G	G	G	G	G	G	G	G	G	G	G	G	G	G	G	G	G	G	G	G	G	G
62458806	G	1	21964073	G	G	G	G	G	G	G	G	G	G	G	G	G	G	G	G	G	G	G	G	G	G	G	G	G	G	G	G	G	G	G	G	G	G	G	G	G	G	G	G	G	G	G	G	G	G
14077210	G/T	1	21964139	G	G	G	G	G	G	G	G	G	G	G	G	G	G	G	G	G	G	G	G	G	G	G	G	G	G	G	G	G	G	G	G	G	G	G	T	G	G	G	G	G	G	G	G	G	G
14084218	C/A	1	21979173	C	C	C	C	C	C	C	C	C	C	C	C	C	C	C	C	C	C	C	C	C	C	C	C	C	C	C	C	C	C	C	C	C	C	C	C	C	C	C	C	C	C	C	C	C	C
62045202	G/C	1	22017115	G	G	G	G	G	G	G	G	G	G	G	G	G	G	G	G	G	G	G	G	G	G	G	G	G	G	G	G	G	G	G	G	G	G	G	N	G	G	G	G	G	G	G	G	G	G
14057913	G/A	1	22097600	G	G	G	G	G	G	G	G	A	G	G	G	G	G	G	G	G	G	G	G	G	G	G	G	G	R	G	A	G	G	G	A	G	G	G	G	G	G	G	G	G	G	G	G	G	G
14057412	C/T	1	22132593	C	C	C	C	C	C	C	C	C	C	C	C	C	C	C	C	C	C	C	C	C	C	C	C	C	C	C	C	C	Y	C	C	C	C	C	C	C	C	C	C	C	C	C	C	C	C
14085366	A	1	22327380	A	N	A	A	N	N	N	N	N	N	A	A	A	A	N	N	N	N	N	A	N	A	N	A	A	N	N	A	N	N	N	N	N	N	A	N	N	A	A	A	A	A	N	A	A	N
14085002	C	1	22517819	C	C	C	C	C	C	C	C	C	C	C	C	C	C	C	C	C	C	C	C	C	C	C	C	C	C	C	C	C	C	C	C	C	C	C	C	C	C	C	C	C	C	C	C	C	C
14085003	T	1	22517819	T	T	T	T	T	T	T	T	T	T	T	T	T	T	T	T	T	T	T	T	T	T	T	T	T	T	T	T	T	T	T	T	T	N	T	T	T	T	T	T	T	T	T	T	T	T
14082253	G/A	1	22517885	G	G	G	G	G	G	G	G	G	G	G	G	G	G	G	G	G	G	G	G	G	G	G	G	G	G	G	G	G	G	G	G	G	G	G	G	G	G	G	G	G	G	G	G	G	G
25354770	T/G	1	22527520	T	T	T	T	T	T	T	T	T	T	T	T	T	T	T	T	T	T	T	T	T	T	T	T	T	T	T	T	T	T	T	T	T	T	T	T	T	T	T	T	T	T	T	T	T	T
14075645	T/C	1	22689727	T	T	T	T	T	T	T	T	T	T	T	T	T	T	T	T	T	T	T	T	T	T	T	C	T	T	T	T	T	C	T	T	T	T	T	T	T	T	T	T	T	T	T	T	T	T
25364109	C	1	22831461	C	C	C	C	C	C	C	C	C	C	C	C	C	C	C	C	C	C	C	C	C	C	C	C	C	C	C	C	C	C	C	C	C	C	C	C	C	C	C	C	C	C	C	C	C	C
14082209	C/T	1	22867328	C	C	C	C	C	C	C	C	T	C	T	C	C	C	C	C	C	C	C	C	C	C	C	C	C	C	C	T	C	C	C	T	T	C	N	C	C	C	C	C	C	T	C	C	T	C
35154602	T/A	1	22867328	T	T	T	T	T	T	T	T	N	T	N	T	T	T	T	T	T	T	T	T	T	T	T	T	T	T	T	N	T	T	T	N	N	T	A	T	T	T	T	T	T	N	T	T	N	T
14076849	T/A	1	22867394	T	T	T	T	T	T	T	T	A	T	A	T	T	T	T	T	T	T	T	T	T	T	T	T	T	W	T	A	T	T	T	A	A	T	A	T	T	T	T	T	T	A	T	T	A	T
28202901	T/A	1	22878677	T	T	T	T	T	T	T	T	N	T	N	T	T	T	T	T	T	T	T	T	T	T	T	T	T	T	T	N	T	T	T	N	N	T	A	T	T	T	T	T	T	N	T	T	N	T
14075405	A/G	1	22878743	A	A	A	A	A	A	A	A	A	A	A	A	A	A	A	A	A	A	A	A	A	A	A	A	A	A	A	A	A	A	A	A	A	A	G	A	A	A	A	A	A	A	A	A	A	A
14063829	C/T	1	22879470	C	C	C	C	C	C	C	C	C	C	C	C	C	C	C	C	C	C	C	C	C	C	C	C	C	C	C	C	C	C	C	C	C	C	T	C	C	C	C	C	C	C	C	C	C	C
14081669	T/G	1	22879536	T	T	T	T	T	T	T	T	T	T	T	T	T	T	T	T	T	T	T	T	T	T	T	T	T	T	T	T	T	T	T	T	T	T	G	T	T	T	T	T	T	T	T	T	T	T
14074320	T/A	1	23155635	T	T	T	T	T	T	T	T	T	T	T	T	T	T	T	T	T	T	T	T	T	T	T	T	T	T	T	T	T	T	T	T	T	T	A	T	T	T	T	T	T	T	T	T	T	T
14078999	C/T	1	23156023	C	C	C	C	C	C	C	C	C	C	C	C	C	C	C	C	C	C	C	C	C	C	C	C	C	C	C	C	C	C	C	C	C	C	T	C	C	C	C	C	C	C	C	C	C	C
14073731	A/G	1	23157275	A	A	A	A	A	A	R	A	A	A	A	A	A	A	A	A	A	A	A	A	A	A	A	A	A	A	A	A	A	A	A	A	A	A	G	A	A	A	A	A	A	A	A	A	A	A
14085644	A/G	1	23210866	A	A	A	A	A	A	A	A	A	A	A	A	A	A	A	A	A	A	A	A	A	A	A	A	A	A	A	A	A	A	A	A	A	A	G	A	A	A	A	A	A	A	A	A	A	A
35153795	A/G	1	23243577	A	A	A	A	A	A	A	A	A	A	A	A	A	A	A	A	A	A	A	A	A	A	A	A	A	A	A	A	A	A	A	A	A	A	G	A	A	A	A	A	A	A	A	A	A	A
14059033	C/T	1	23352168	C	C	C	C	C	C	C	C	C	C	C	C	C	C	C	C	C	C	C	N	C	C	C	C	C	C	C	C	C	C	C	C	C	C	N	C	C	C	C	C	C	C	C	C	C	N
25365696	A/C	1	23580103	A	A	A	A	A	A	A	A	A	A	M	A	C	A	A	A	A	A	A	C	A	A	M	A	A	A	A	A	A	A	A	A	A	C	C	C	A	A	A	A	A	C	A	A	C	C
14082169	C/T	1	23586546	C	C	C	C	C	C	C	C	C	C	C	C	C	C	C	C	C	C	C	T	C	C	C	C	C	C	C	C	C	C	C	C	C	T	T	C	C	C	C	C	C	C	C	C	C	T
14073626	G/A	1	23667912	G	G	G	G	G	G	G	G	G	G	G	G	G	G	G	G	G	G	G	A	G	G	G	G	G	G	G	G	G	G	G	G	G	A	A	G	G	G	G	G	G	G	G	G	G	A
62957938	A/G	1	23675062	A	A	A	A	A	G	A	A	A	A	A	A	A	A	A	A	A	A	A	A	A	A	A	G	A	A	A	A	G	G	A	A	A	A	A	A	A	A	A	A	A	A	A	A	A	A
14073485	A/G	1	23737941	A	R	A	A	R	A	R	R	R	A	A	R	R	A	R	R	R	R	A	A	R	A	R	R	R	R	R	A	R	R	R	R	R	R	N	A	A	A	A	A	A	A	R	G	A	A
35154806	A/C	1	24104602	A	A	A	A	A	A	A	A	A	A	A	A	A	A	A	A	A	A	A	A	A	A	A	A	A	A	A	A	A	A	A	A	A	C	A	A	A	A	A	A	A	A	A	A	A	A
14074895	G/A	1	24106504	G	G	G	G	G	G	G	G	G	G	G	G	G	G	G	G	G	G	G	G	G	G	G	G	G	G	G	G	G	G	G	G	G	G	G	G	G	G	G	G	G	G	G	G	G	G
14077388	A/G	1	24157829	A	A	A	A	A	A	A	A	A	A	A	A	A	A	A	A	A	A	A	G	A	A	A	A	A	A	A	A	A	A	A	A	A	G	A	A	A	A	A	A	A	A	A	A	A	G
14076933	A/C	1	24191689	A	A	A	A	A	A	A	A	A	A	A	A	A	A	A	A	A	A	A	C	A	A	A	A	A	A	A	A	A	A	A	A	A	C	A	A	A	A	A	A	A	A	A	A	A	C
35151551	C/T	1	24206524	C	C	C	C	C	C	C	C	N	C	C	C	C	C	C	C	C	C	C	N	C	C	C	C	C	C	C	C	C	C	C	C	C	N	C	C	C	C	C	C	C	C	C	C	C	N
35155164	G/T	1	24207581	G	G	G	G	G	G	G	G	G	G	G	G	G	G	G	G	G	G	G	N	G	G	G	G	G	G	G	G	G	G	G	G	G	N	G	G	G	G	G	G	G	G	G	G	G	N
35155164	T/G	1	24207581	T	T	T	T	T	T	T	T	T	T	T	T	T	T	T	T	T	T	T	G	T	T	T	T	T	T	T	T	T	T	T	T	T	G	T	T	T	T	T	T	T	T	T	T	T	G
35153769	T/C	1	24459559	T	T	T	T	T	T	T	T	T	N	T	T	T	T	T	T	T	T	T	T	T	N	T	T	T	T	T	T	T	T	T	N	T	T	C	T	T	N	T	T	T	T	T	N	T	T
10007749	T/G	1	24498370	T	T	T	T	T	T	T	T	T	T	T	T	T	T	T	T	T	T	T	N	T	T	T	T	T	T	T	T	T	T	T	T	T	N	T	G	T	T	T	T	T	T	T	T	T	N
14074135	C/T	1	24498370	C	C	C	C	C	C	C	C	C	C	C	C	C	C	C	C	C	C	C	T	C	C	C	C	C	C	C	C	C	C	C	C	C	T	C	N	C	C	C	C	C	C	C	C	C	T
14084335	T/G	1	24523170	T	T	T	T	T	T	T	T	T	T	T	T	T	T	T	T	T	T	T	G	T	T	T	T	T	T	T	T	T	T	T	T	T	G	N	N	T	T	T	T	T	T	T	T	T	G
28497751	T/G	1	24523170	T	T	T	T	T	T	T	T	T	T	T	T	T	T	T	T	T	T	T	N	T	T	T	T	T	T	T	T	T	T	T	T	T	N	G	G	T	K	T	T	T	T	T	T	T	N
14078696	G/A	1	24574589	G	G	G	G	G	G	G	G	G	G	G	G	G	G	G	G	G	G	G	A	G	G	G	G	G	G	G	G	G	G	G	G	G	A	G	G	G	G	G	G	G	G	G	G	G	A
14077434	G/A	1	24633362	G	G	G	G	G	G	G	G	G	G	G	G	G	G	G	G	G	G	G	A	G	G	G	G	G	G	G	G	G	G	N	G	G	A	G	G	G	G	G	G	G	N	G	G	N	A
14085113	A/G	1	24651627	A	A	A	A	A	A	A	A	A	A	N	A	A	A	A	A	A	A	A	G	A	A	A	A	A	A	A	A	A	A	A	A	A	G	A	A	A	A	A	A	A	N	A	A	N	G
14077655	T/C	1	24665514	T	T	T	T	T	T	T	T	T	T	C	T	T	T	T	T	T	T	T	C	T	T	T	T	T	T	T	T	T	T	T	T	T	C	T	T	T	T	T	T	T	C	T	T	C	C
14086945	G/A	1	24665580	G	G	G	G	G	G	G	G	G	G	A	G	G	G	G	G	G	G	G	A	G	G	G	G	G	G	G	G	G	G	G	G	G	A	G	G	G	G	G	G	G	A	G	G	A	A
14074256	C/T	1	24667565	C	C	C	C	C	C	C	C	C	C	Y	C	C	C	C	C	C	C	C	T	C	C	C	C	C	C	C	C	C	C	C	C	C	T	C	C	C	C	C	C	C	C	C	C	C	T
42215946	C/T	1	24773098	C	C	C	C	C	C	C	C	C	C	T	C	C	C	C	C	C	C	C	C	C	C	C	C	C	C	C	C	C	C	C	C	C	C	C	C	C	C	C	C	C	T	C	C	T	C
14058768	C/A	1	24775074	C	C	C	C	C	C	C	C	C	C	A	C	C	C	C	C	C	C	C	C	C	C	C	C	C	C	C	C	C	C	C	C	C	C	C	C	C	C	C	C	C	A	C	C	A	C
14073477	T/A	1	24775140	T	T	T	T	T	T	T	T	T	T	A	T	T	T	T	T	T	T	T	T	T	T	T	T	T	T	T	T	T	T	T	T	T	T	T	T	T	T	T	T	T	A	T	T	A	T
42215578	T/A	1	24851080	T	T	T	T	T	T	T	T	T	T	T	T	T	T	T	T	T	T	T	T	T	T	T	T	T	T	T	T	T	T	T	T	T	T	T	T	T	T	T	T	T	T	T	T	T	T
62048767	G/A	1	24883990	G	G	G	G	G	G	G	G	G	G	G	G	G	G	G	G	N	G	N	G	G	G	N	G	G	N	G	G	G	G	G	G	N	G	N	N	G	G	N	G	G	N	G	N	G	N
62048767	A	1	24883990	A	A	A	A	A	A	A	A	A	A	A	A	A	A	A	A	N	A	N	A	A	A	N	A	A	N	A	A	A	A	A	A	N	A	N	N	A	A	N	A	A	N	A	N	A	N
10000765	C	1	24888172	C	C	C	N	C	C	C	C	C	C	C	C	C	C	C	C	C	C	C	C	C	C	C	C	C	C	C	C	N	C	C	C	C	C	C	C	C	C	C	C	C	C	C	C	C	C
28497844	G/A	1	24907167	G	G	G	G	G	G	G	G	G	G	G	G	G	G	G	G	G	G	G	G	G	G	G	G	G	G	G	G	G	G	G	G	G	G	A	G	G	G	G	G	G	G	G	G	G	G
14081596	G/T	1	25019094	N	N	N	N	N	N	N	N	N	N	N	N	N	N	N	N	N	N	N	G	N	N	N	G	N	N	N	N	N	N	N	N	N	G	G	T	N	N	N	N	N	N	N	N	N	G
28498016	T/C	1	25021145	T	T	T	T	T	T	T	T	T	T	T	T	T	T	T	T	T	T	T	C	T	T	T	T	T	T	T	T	T	T	T	T	T	C	C	C	T	T	T	T	T	T	T	T	T	C
28498016	T/A	1	25021145	W	W	W	W	W	W	W	W	W	W	A	W	W	W	W	W	W	W	W	T	W	W	W	W	W	W	W	W	W	W	W	W	W	T	T	T	W	W	W	W	W	A	W	W	A	T
35153921	G/A	1	25028203	G	G	G	G	G	G	G	G	G	G	G	G	G	G	N	G	G	G	N	A	G	G	G	G	G	R	G	G	G	G	G	G	G	A	A	A	G	G	G	G	G	G	G	G	G	N
14076189	C/T	1	25124571	C	C	C	C	C	C	C	C	C	C	C	C	C	C	C	C	C	C	C	C	C	C	C	C	C	C	C	C	C	C	C	C	C	C	C	C	C	C	C	C	C	C	C	C	C	C
14074827	A/T	1	25162687	A	A	A	A	A	A	A	A	A	A	A	A	A	A	A	A	A	A	A	A	A	A	A	W	A	A	A	A	A	A	A	A	A	A	A	A	A	A	A	A	A	A	A	A	A	T
35153082	A/C	1	25222602	A	N	N	A	N	A	A	A	A	A	A	A	A	A	A	A	N	A	A	C	A	A	A	A	A	A	A	A	A	A	N	A	A	C	N	A	A	A	A	A	A	A	N	N	A	C
25364233	C/T	1	25222668	C	C	C	C	C	C	C	C	C	C	C	Y	C	C	C	C	C	C	C	T	C	C	C	C	C	C	C	C	C	C	C	N	C	T	C	C	C	C	C	C	C	C	N	C	C	T
28203134	T/C	1	25257891	T	T	T	T	T	N	T	T	T	T	T	T	N	T	T	T	T	T	T	T	T	T	T	T	T	T	T	T	T	T	N	T	T	T	C	C	T	T	N	T	T	T	T	T	T	T
14057954	G	1	25422526	G	G	G	G	G	G	G	G	G	G	G	G	G	G	G	G	G	G	G	G	G	G	G	G	G	G	G	G	G	G	G	G	G	G	G	G	G	G	G	G	G	G	G	G	G	G
14086693	C/A	1	25443693	C	C	C	C	C	C	C	C	C	C	C	C	C	C	C	C	C	C	C	C	C	C	C	C	C	C	C	C	C	C	C	C	C	C	C	C	C	C	C	C	C	C	C	C	C	A
10000700	T	1	25494401	T	T	T	T	T	T	T	T	T	T	T	T	T	T	T	T	T	T	T	T	T	T	T	T	T	T	T	T	T	T	T	T	T	T	T	T	T	T	T	T	T	T	T	T	T	T
25363898	T/C	1	25597168	C	C	C	C	T	C	C	T	T	C	C	T	T	C	T	T	T	T	T	T	T	C	Y	C	T	T	T	T	C	C	T	T	C	T	T	T	T	C	Y	C	C	C	T	C	C	C
14073517	C/A	1	25626914	C	C	C	C	C	C	C	C	C	C	C	C	C	C	C	C	C	C	C	C	C	C	C	C	C	C	C	C	C	C	C	C	C	C	C	C	C	C	C	C	C	C	C	C	C	C
14075544	G/C	1	25626980	G	G	G	G	G	G	G	G	G	G	G	G	G	G	G	G	G	G	G	G	G	G	G	G	G	G	G	G	G	G	G	G	G	G	G	G	G	N	G	G	G	G	G	G	N	G
62458620	C/T	1	25626980	C	C	C	C	C	C	C	C	C	C	C	C	C	C	C	C	C	C	C	C	C	C	C	C	C	C	C	C	C	C	C	C	C	C	C	C	C	N	C	C	C	C	C	C	N	C
35153900	C/G	1	25641503	G	G	G	G	N	G	G	C	N	G	G	C	C	G	C	C	C	C	C	C	C	G	S	N	C	C	C	C	G	G	G	C	G	N	C	C	C	G	G	G	G	G	S	G	G	G
35153465	C/G	1	25923704	C	C	C	C	C	C	C	N	C	C	C	C	C	C	C	C	C	C	C	C	N	C	C	C	C	C	C	C	C	C	C	C	C	C	G	C	C	C	C	C	C	C	C	C	C	C
28201854	A/G	1	26284310	N	N	N	N	A	N	N	A	A	N	A	A	N	N	A	A	A	A	A	N	A	N	A	N	A	A	A	A	N	N	A	A	A	N	N	G	A	N	N	N	A	A	A	A	N	A
14074848	G/C	1	26390629	G	G	G	G	G	G	G	G	G	G	G	G	G	G	G	G	G	G	G	G	G	G	G	G	G	G	G	G	G	G	G	G	G	G	G	G	G	G	G	G	G	G	G	G	G	G
25354561	T/A	1	26829292	T	T	T	T	T	T	T	T	T	T	T	T	T	T	T	T	T	T	T	T	T	T	T	T	T	T	T	T	T	T	T	T	T	T	T	A	T	T	T	T	T	T	T	T	T	T
14074226	C/T	1	26834153	C	C	C	C	C	C	C	C	C	C	C	C	C	C	C	C	C	C	C	C	C	C	C	C	C	C	C	C	C	C	C	C	C	C	C	C	C	C	C	C	C	C	C	C	C	C
14080538	G	1	27290700	G	G	G	G	G	G	G	G	G	G	G	G	G	G	G	G	G	G	G	N	G	G	G	G	G	G	G	G	G	G	G	N	G	N	N	G	G	G	G	G	G	G	G	G	G	G
14079166	G/T	1	27290704	G	G	G	G	G	G	G	G	G	G	G	G	G	G	G	G	G	G	G	G	G	G	G	G	G	G	G	G	G	G	G	G	G	G	G	G	G	G	G	G	G	G	G	G	G	G
14083601	A/G	1	27290757	N	N	N	A	N	N	A	A	N	N	N	N	G	A	A	N	N	N	N	A	A	A	N	N	A	A	A	A	N	N	N	A	A	A	A	A	A	A	N	A	N	A	N	N	N	N
14076557	C/A	1	27338004	C	C	C	C	C	C	C	C	C	C	C	C	A	C	C	C	C	C	C	C	C	C	C	C	C	C	C	C	C	C	C	C	C	C	C	C	C	C	C	C	C	C	C	C	C	C
14082007	A/T	1	27365735	A	A	A	A	A	A	A	A	A	A	A	A	T	A	A	A	A	A	A	A	A	A	A	A	A	A	A	A	A	A	A	A	A	A	A	A	A	A	A	A	A	A	A	A	A	A
35153357	A/T	1	27502964	A	A	A	A	A	A	A	A	A	A	A	A	A	A	A	A	A	A	A	A	A	A	A	A	A	A	A	A	A	A	A	A	A	A	A	A	A	A	A	A	A	A	A	A	A	A
14074491	G/A	1	27552486	G	G	G	G	G	G	G	G	G	G	G	G	G	G	G	G	G	G	G	G	G	G	G	G	G	G	G	G	G	G	G	G	G	G	G	G	G	G	G	G	G	G	G	G	G	G
14082960	A	1	28190497	A	A	A	A	A	A	A	A	A	A	A	A	A	A	A	A	A	A	A	A	A	A	A	A	A	A	A	A	A	A	A	A	A	A	A	A	A	A	A	A	A	A	A	A	A	A
14061453	A/T	1	28418028	A	A	A	A	A	A	A	A	A	A	A	A	A	A	A	A	A	A	A	A	A	A	A	A	A	A	A	A	A	A	A	A	A	A	A	A	A	A	A	A	A	A	A	A	A	A
62449555	T/G	1	28479747	T	T	T	T	T	T	T	T	T	T	T	T	T	T	T	T	T	T	T	T	T	T	T	T	T	T	T	T	T	T	T	T	T	T	T	T	T	T	T	T	T	T	T	T	T	T
42215943	T/A	1	28485649	T	T	T	T	T	T	N	T	T	T	T	T	T	T	T	T	T	T	T	N	T	T	T	T	T	T	T	T	T	T	T	N	T	T	T	T	T	T	T	T	T	T	T	T	T	T
28498024	C/T	1	28494525	C	C	C	C	C	C	C	C	C	C	C	C	C	C	C	C	C	C	C	T	C	C	C	C	C	C	C	C	C	C	C	C	C	C	T	T	C	C	C	C	C	C	C	C	C	C
42215484	T	1	28607302	T	T	T	T	T	T	T	T	T	T	T	T	T	T	T	T	T	T	T	T	T	T	T	T	T	T	T	T	T	T	T	T	T	T	T	T	T	T	T	T	T	T	T	T	T	T
14086148	C/A	1	28647490	C	C	C	C	C	C	C	C	C	C	C	C	C	C	C	C	C	C	C	A	C	C	C	C	C	C	C	C	C	C	C	C	C	C	C	C	C	C	C	C	C	C	C	C	C	C
14086651	G/A	1	28671200	G	G	G	G	N	G	G	N	N	G	G	N	N	G	G	N	G	G	G	A	N	G	N	G	N	N	G	N	G	G	G	G	N	G	G	G	G	G	G	G	G	G	N	N	G	G
14083814	T/C	1	28671280	N	T	N	N	T	T	T	T	T	N	N	T	T	N	T	T	T	T	T	C	T	N	T	T	T	T	T	T	T	T	T	T	T	T	T	T	T	N	N	N	T	N	T	T	N	T
14083815	G/A	1	28708943	N	G	N	N	G	G	G	G	G	N	N	G	G	N	G	G	G	G	G	N	G	N	G	G	G	G	G	G	G	G	G	G	G	G	G	G	G	N	N	N	G	N	G	G	N	G
14085161	A/G	1	28785063	N	A	N	N	A	A	A	A	A	N	N	A	A	N	A	A	A	A	A	G	A	N	A	N	A	A	A	A	A	N	A	A	A	A	A	A	A	N	N	N	N	N	A	A	N	A
14086666	A/G	1	28785129	N	A	N	N	A	A	A	A	A	A	A	A	N	N	A	A	A	A	A	N	A	N	A	A	A	A	A	A	A	N	A	A	A	A	A	A	A	N	N	N	N	N	A	A	N	A
14077067	T/C	1	28792964	T	T	T	T	T	T	T	T	T	T	T	T	T	T	T	T	T	T	T	C	T	T	T	T	T	T	T	T	T	T	T	T	T	T	T	T	T	T	T	T	T	T	T	T	T	T
14082213	G/A	1	28854103	G	G	G	G	G	G	G	G	G	G	G	G	G	G	G	G	G	G	G	G	G	G	G	G	G	G	G	G	G	G	G	G	G	G	G	G	G	G	G	G	G	G	G	G	G	G
14086098	G/C	1	28885315	C	G	C	C	G	G	G	G	G	C	C	G	C	C	G	G	G	G	G	G	G	C	S	G	G	G	G	G	G	G	G	G	G	G	G	G	G	C	C	C	C	C	G	G	S	G
14086098	G/A	1	28885315	G	N	G	G	N	N	N	N	N	G	G	A	G	G	N	N	N	N	N	N	N	G	G	N	N	N	N	A	N	N	N	N	N	N	N	N	N	G	G	G	G	G	N	N	G	N
14077371	C/T	1	28885381	C	C	C	C	C	C	C	C	C	C	C	C	C	C	C	C	C	C	C	C	C	C	C	C	C	C	C	C	C	C	C	C	C	C	C	C	C	C	C	C	C	C	C	C	C	C
14085524	T/A	1	28886808	A	T	A	A	T	T	T	T	T	A	N	T	T	A	T	T	T	T	T	T	T	A	T	T	T	T	T	T	T	T	T	T	T	T	T	T	T	A	A	A	A	N	T	T	N	T
14085524	A/G	1	28886808	N	A	G	N	A	A	A	A	A	N	G	A	R	N	A	A	A	A	A	A	A	N	R	A	A	A	A	A	A	A	A	A	A	A	A	A	A	N	N	N	N	G	A	A	G	A
42215766	C/A	1	28887350	C	C	C	C	C	C	C	C	C	C	A	C	A	C	C	C	C	C	C	C	C	C	M	C	C	C	C	C	C	C	C	C	C	C	C	C	C	C	C	C	C	A	C	C	A	C
42215766	C/A	1	28887350	C	C	C	C	C	C	C	C	C	C	C	C	N	C	C	C	C	C	C	C	C	C	C	C	C	C	C	C	C	C	C	C	C	C	C	C	C	C	C	C	C	N	C	C	N	C
14075707	A/C	1	28890394	N	A	A	N	A	A	A	A	A	N	A	A	A	N	A	A	A	A	A	A	A	N	A	A	A	A	A	A	A	A	A	A	A	A	A	A	A	N	N	N	N	A	A	A	A	A
14073662	A/G	1	28901868	G	N	G	G	A	A	A	A	A	G	N	A	N	G	A	A	A	A	A	A	A	G	A	A	A	A	A	A	A	A	A	A	A	A	A	A	A	G	G	G	R	N	N	A	N	A
14084862	A/G	1	28902707	A	A	A	A	A	A	A	A	A	A	G	A	G	A	A	A	A	A	A	A	A	A	R	A	A	A	A	A	A	A	A	A	A	A	A	A	A	A	A	A	A	G	A	A	G	A
14074429	A/G	1	28915362	A	A	A	A	A	A	A	A	A	A	G	A	G	A	A	A	A	A	A	A	A	A	R	A	A	A	A	A	A	A	A	A	A	A	A	A	A	A	A	A	A	G	A	A	G	A
14055345	T/A	1	28915604	N	T	N	N	T	T	T	T	T	N	N	T	N	N	T	T	T	T	T	T	T	N	T	T	T	T	T	T	T	T	T	T	T	T	T	N	T	N	N	N	N	N	T	T	N	T
14077956	A	1	28939738	N	N	N	N	N	N	N	N	N	N	N	N	N	N	N	N	N	N	N	A	N	N	N	A	N	N	N	N	N	A	N	N	N	N	A	N	N	N	N	N	N	N	N	N	N	N
35151787	A/G	1	28942343	N	A	N	N	A	A	A	A	A	N	G	A	G	N	A	A	A	A	A	N	A	N	R	N	A	A	A	A	A	N	A	A	A	N	N	A	A	N	N	N	N	G	A	A	G	A
28497901	A/G	1	28945069	N	A	A	N	A	A	A	A	A	N	G	A	N	N	A	A	A	A	A	N	A	N	A	A	A	A	A	A	A	A	A	A	A	G	N	A	A	N	N	N	N	G	A	A	R	A
35153793	G/C	1	28952461	N	N	N	N	N	N	N	N	N	N	G	N	N	N	N	N	N	N	N	N	N	N	N	G	N	N	N	N	N	G	N	G	N	G	G	N	N	N	N	N	N	G	N	N	G	N
14077255	T/G	1	28974163	T	T	T	T	T	T	T	T	T	T	T	T	T	T	T	T	T	T	T	T	T	T	T	G	T	T	T	T	T	G	T	N	T	G	G	T	T	T	T	T	T	T	T	T	T	T
25363989	G/T	1	28974229	T	G	T	T	G	G	G	G	G	T	G	G	G	T	G	G	G	G	G	G	G	T	G	G	G	G	G	G	G	G	G	G	G	G	G	G	G	T	T	T	T	G	G	G	G	K
14081951	T/A	1	28995952	T	N	T	T	N	N	N	N	N	T	N	N	N	T	N	N	N	N	N	T	N	T	N	T	N	N	N	N	N	T	N	T	N	T	T	N	N	T	T	T	T	N	N	N	N	N
14088014	G/T	1	28998157	G	G	G	G	G	G	G	G	G	G	G	G	G	G	G	G	G	G	G	T	G	G	G	G	G	G	G	G	G	G	G	G	G	G	G	G	G	G	G	G	G	G	G	G	G	G
14088015	C/T	1	28998157	C	C	C	C	C	C	C	C	C	C	C	C	C	C	C	C	C	C	C	T	C	C	C	C	C	C	C	C	C	C	C	C	C	C	C	C	C	C	C	C	C	C	C	C	C	C
14074126	A/T	1	29076775	T	A	T	T	A	A	A	A	A	T	T	A	A	T	A	A	A	A	A	T	A	T	A	A	A	A	A	A	A	A	A	T	A	T	T	A	A	T	W	T	T	T	A	A	T	A
14076373	G/T	1	29095025	G	G	G	G	G	G	G	G	G	G	N	G	G	G	G	G	G	G	G	T	G	G	G	G	G	G	G	G	G	G	G	G	G	N	T	G	G	G	G	G	G	N	G	G	N	G
14080280	T/C	1	29095085	T	T	T	T	T	T	T	T	T	T	C	T	T	T	T	T	T	T	T	T	T	T	T	T	T	T	T	T	T	T	T	Y	T	C	T	T	T	T	T	T	Y	C	T	T	C	T
14074549	G/T	1	29183639	G	G	G	G	T	K	G	T	G	G	T	G	G	G	T	T	G	G	G	T	T	G	K	G	T	K	K	G	G	G	G	K	G	T	T	G	G	G	G	G	G	T	T	G	T	G
14077383	A/G	1	29204802	A	A	A	A	G	A	A	G	A	A	G	A	A	A	G	G	A	A	A	A	G	A	R	A	G	R	G	A	A	A	A	R	A	G	A	A	A	A	A	A	A	N	G	A	N	A
14075274	A/T	1	29257795	A	N	A	A	T	A	A	T	A	N	T	A	A	A	T	T	A	A	A	T	T	A	W	A	T	W	T	A	A	A	A	W	A	T	T	A	A	A	A	A	A	T	T	A	N	A
14076687	A/T	1	29279250	A	A	A	A	T	A	A	T	A	A	T	A	A	A	T	T	A	A	A	T	T	A	W	A	T	W	T	A	A	A	A	W	A	T	T	A	A	A	A	A	A	T	W	A	T	A
14079769	G/A	1	29306543	G	G	G	G	G	G	G	G	G	G	G	G	G	G	G	G	G	G	G	A	G	G	G	G	G	G	G	G	G	G	G	G	G	G	A	G	G	G	G	G	G	G	G	G	G	G
14074168	G/T	1	29329323	G	T	G	G	T	T	G	T	G	G	K	G	T	G	T	T	T	T	G	T	T	G	K	G	T	K	T	G	G	G	T	K	G	T	T	G	G	G	G	G	G	G	T	G	G	G
14084738	C/T	1	29347160	N	N	T	T	N	N	N	N	N	T	N	N	N	T	N	N	N	N	N	C	N	T	N	N	N	N	N	N	N	N	N	N	N	N	C	N	N	T	T	T	T	N	N	N	N	N
14084738	C/T	1	29347160	N	N	N	N	N	N	N	N	N	N	N	N	N	N	N	N	N	N	N	C	N	N	N	N	N	N	N	N	N	N	N	N	N	N	C	N	N	N	N	N	N	N	N	N	N	N
14086688	C/T	1	29347226	C	N	C	C	N	C	N	N	N	C	C	N	C	C	N	N	N	N	N	T	N	N	N	N	N	N	N	N	N	N	N	N	N	N	N	N	N	C	C	N	C	C	N	N	C	N
14086688	T/C	1	29347226	T	N	T	T	N	T	N	N	N	T	T	N	T	T	N	N	N	N	N	N	N	N	N	N	N	N	N	N	N	N	N	N	N	N	N	N	N	T	T	N	T	T	N	N	T	N
25362930	T/C	1	29350070	T	T	T	T	C	T	T	C	T	T	T	T	T	T	C	C	T	T	T	T	C	T	Y	T	C	Y	C	T	T	T	T	Y	T	C	N	T	T	T	T	T	T	T	C	T	T	T
14075651	G/A	1	29377174	G	G	G	G	G	G	G	G	G	G	G	G	G	G	G	G	G	G	G	G	G	G	G	G	G	G	G	G	G	G	G	G	G	G	G	G	G	G	G	G	G	G	G	G	G	G
14084032	C	1	29377258	N	N	N	N	N	N	N	N	N	N	N	N	N	N	N	N	N	N	N	C	N	N	N	N	N	N	N	N	N	N	N	N	N	N	C	N	N	N	N	N	N	N	N	N	N	N
25359063	G/A	1	29392183	G	G	G	G	G	G	G	G	G	G	G	G	G	G	G	G	G	G	G	G	G	G	G	G	G	G	G	G	G	G	G	G	G	G	G	G	G	G	G	G	G	G	G	G	G	G
14084762	A/G	1	29406799	A	A	A	A	A	A	A	A	A	A	A	A	A	A	A	A	A	A	A	G	A	A	A	A	A	A	A	A	A	A	A	A	A	A	G	A	A	A	A	A	A	A	A	A	A	A
14084762	G/A	1	29406799	G	G	G	G	G	G	G	G	G	G	G	G	G	G	G	G	G	G	G	N	G	G	G	G	G	G	G	G	G	G	G	G	G	G	N	G	G	G	G	G	G	G	G	G	G	G
14083572	T/G	1	29406865	T	N	N	N	N	T	N	T	T	T	N	N	N	T	T	N	T	N	N	T	N	T	N	N	T	T	T	N	T	N	N	T	T	T	G	N	T	T	N	T	T	G	N	T	N	N
14081919	G/T	1	29447514	T	T	T	T	G	G	G	G	G	T	T	G	T	T	G	G	G	G	G	T	G	T	G	G	G	G	G	G	G	G	G	G	G	T	T	T	G	T	T	T	T	T	G	G	T	G
14081919	A/T	1	29447514	A	A	A	A	N	N	N	N	N	A	A	N	A	A	N	N	N	N	N	A	N	A	N	N	N	N	N	N	N	N	N	N	N	A	A	A	N	A	A	A	A	A	N	N	A	N
14073625	C/A	1	29450694	C	C	C	C	C	C	C	C	C	C	C	C	C	C	C	C	C	C	C	A	C	C	C	C	C	C	C	C	C	C	C	C	C	C	A	C	C	C	C	C	C	C	C	C	C	C
10007800	G/C	1	29450903	G	G	G	G	N	N	N	N	N	G	G	N	G	G	N	N	N	N	N	N	N	G	N	N	N	N	N	N	N	N	N	N	N	G	N	G	N	G	G	G	G	G	N	N	G	N
28497998	T/C	1	29450903	C	C	C	C	T	T	T	T	T	C	C	T	C	C	T	T	T	T	T	T	T	C	T	T	T	T	T	T	T	T	T	T	T	C	T	C	T	C	C	C	C	C	T	T	C	T
14074000	A/G	1	29454396	A	A	A	A	A	A	A	A	A	A	A	A	A	A	A	A	A	A	A	G	A	A	A	A	A	A	A	A	A	A	A	A	A	A	G	A	A	A	A	A	A	A	A	A	A	A
14085686	C/G	1	29459935	G	G	G	G	C	C	C	C	C	G	G	C	G	G	C	C	C	C	C	G	C	G	C	C	C	C	S	C	C	C	C	C	C	G	S	G	C	G	G	G	G	G	C	C	G	S
14085020	T/G	1	29470435	N	N	N	N	T	T	T	T	T	N	G	T	N	N	T	T	T	T	T	G	T	N	T	T	T	T	T	T	T	T	T	T	T	N	G	N	T	N	N	G	N	G	T	T	G	T
14085020	G/A	1	29470435	A	A	A	A	N	N	N	N	N	A	G	N	A	A	N	N	N	N	N	G	N	A	N	N	N	N	A	N	N	N	N	N	N	A	G	A	N	A	A	A	A	G	N	N	G	N
62448428	C	1	29470501	C	C	C	C	C	C	C	C	C	C	C	C	C	C	C	C	C	C	C	C	C	C	C	C	C	C	C	C	C	C	C	C	C	C	C	C	C	C	C	C	C	C	C	C	C	C
14084908	G/A	1	29472276	A	A	A	A	G	G	G	G	G	A	A	G	A	A	G	G	G	G	G	A	G	A	G	G	G	G	G	G	G	G	G	R	G	A	A	G	G	A	A	A	A	A	G	G	A	G
14078710	C/T	1	29492218	C	C	C	C	C	C	C	C	C	C	C	C	C	C	C	C	C	C	C	C	C	C	C	C	C	C	C	C	C	C	C	C	C	C	C	C	C	C	C	C	C	C	C	C	C	C
25355985	G	1	29557030	G	G	G	G	G	G	G	G	G	G	G	G	G	G	G	G	G	G	G	G	G	G	G	G	G	G	G	G	G	G	G	G	G	G	G	G	G	G	G	G	G	G	G	G	G	G
14076030	G/A	1	29582235	G	G	G	G	G	G	G	G	G	G	G	G	G	G	G	G	G	G	G	G	G	G	G	G	G	G	G	G	G	G	G	G	G	G	A	G	G	G	G	G	G	G	G	G	G	G
14079757	C/T	1	29582301	C	C	C	C	C	C	C	C	C	C	C	C	C	C	C	C	C	C	C	C	C	C	C	C	C	C	C	C	C	C	C	C	C	C	T	C	C	C	C	C	C	C	C	C	C	C
35153219	G/A	1	29630906	G	G	G	G	G	G	G	G	G	G	G	G	G	G	G	G	G	G	G	G	G	G	G	G	G	N	G	G	G	N	G	G	N	G	A	G	G	G	N	G	G	G	G	N	G	G
25360353	T/C	1	29646202	T	T	T	T	T	T	T	T	T	T	T	T	T	T	T	T	T	T	T	T	T	T	T	T	T	T	T	T	T	T	T	T	T	T	T	T	T	T	T	T	T	T	T	T	T	T
14081636	T/A	1	29649907	T	A	T	T	A	A	A	A	A	W	T	A	A	T	W	A	A	A	A	T	A	T	A	A	A	A	A	A	A	A	A	W	A	A	T	T	A	T	T	T	T	T	A	A	T	T
14086492	A/T	1	29706791	A	N	A	A	N	N	N	N	N	A	N	N	N	A	N	N	A	N	N	A	N	A	N	N	N	N	A	N	N	N	N	A	N	N	T	A	N	A	A	A	A	N	T	N	N	A
14075120	T/A	1	29764508	T	T	T	T	T	T	T	T	T	T	T	T	T	T	T	T	T	T	T	T	T	T	T	T	T	T	T	T	T	T	T	T	T	T	A	T	T	T	T	T	T	T	T	T	T	T
14085963	A/G	1	29768860	A	A	A	A	A	A	A	A	A	A	A	A	A	A	A	A	A	A	A	G	A	A	A	A	A	A	A	A	A	A	A	A	A	A	G	A	A	A	A	A	A	A	A	A	A	A
28203196	C/T	1	29788823	T	C	T	T	C	C	C	C	C	T	C	C	C	T	C	C	C	C	C	C	C	T	C	C	C	C	C	C	C	C	C	C	C	C	C	C	C	T	T	T	T	C	C	C	C	T
35154020	A/T	1	29856163	A	A	A	A	A	A	A	A	A	A	A	A	A	A	A	N	A	A	A	T	A	N	A	A	A	A	A	A	A	A	A	A	A	A	T	A	A	A	A	A	A	A	A	A	A	A
14075661	G/A	1	29873112	G	G	G	G	G	G	G	G	G	G	G	G	G	G	G	G	G	G	G	A	G	G	G	G	G	G	G	G	G	G	G	G	G	G	A	G	G	G	G	G	G	G	G	G	G	G
14079504	C/T	1	29933138	T	C	T	T	C	C	C	C	C	T	C	C	C	T	C	C	C	C	C	T	C	T	C	C	C	C	C	C	C	C	C	Y	C	C	T	C	C	T	T	T	T	C	C	C	C	T
25354583	G/C	1	30071815	G	C	G	G	G	C	G	G	C	G	G	G	C	G	G	G	C	C	C	G	G	G	S	G	G	S	G	C	C	G	C	S	C	C	G	G	G	G	G	G	G	G	G	G	G	G
14054387	G/C	1	30102867	G	C	G	G	G	C	G	G	C	G	C	G	C	C	G	G	C	C	C	G	G	G	S	G	G	S	G	C	C	G	C	S	C	C	G	G	G	G	G	G	G	C	G	G	C	C
62448772	A/C	1	30135182	A	A	A	A	A	A	A	A	A	A	A	A	A	A	A	A	A	A	A	A	A	A	A	A	A	A	A	A	A	A	A	A	A	A	A	A	A	A	A	A	A	A	A	A	A	A
42215736	A/T	1	30252742	A	A	A	A	A	A	A	A	A	A	A	A	A	A	A	A	A	A	A	A	A	A	A	A	A	A	A	A	A	A	A	A	A	A	A	A	A	A	A	A	A	A	A	A	A	A
25364760	G/A	1	30267018	G	G	G	G	G	G	G	G	G	G	G	G	G	G	G	G	G	G	G	G	G	G	G	G	G	G	G	G	G	G	G	G	G	G	R	G	G	G	G	G	G	G	R	G	G	G
25364761	G/A	1	30267018	G	G	G	G	G	G	G	G	G	G	G	G	G	G	G	G	G	N	G	G	G	G	G	G	G	G	G	G	G	G	G	G	G	G	G	G	G	G	G	G	G	G	G	G	N	G
25365114	C/G	1	30286828	C	C	C	C	C	C	C	C	C	C	C	C	C	C	C	C	C	C	C	C	C	C	C	C	C	C	C	C	C	C	C	C	C	C	C	C	C	C	C	C	C	C	C	C	C	C
10007765	T/C	1	30355102	T	T	T	T	T	T	T	T	T	T	T	T	T	T	T	T	T	T	T	T	T	T	T	T	T	T	T	T	T	T	T	T	T	T	T	T	T	T	T	T	T	T	T	T	T	T
35153123	G/T	1	30355102	G	G	G	G	G	G	G	G	G	G	G	G	G	G	G	G	G	G	G	G	G	G	G	G	G	G	G	G	G	G	G	G	G	G	G	G	G	G	G	G	G	G	G	G	G	G
14057040	C	1	30427419	C	C	C	C	C	C	C	C	C	C	C	C	C	C	C	C	C	C	C	C	C	C	C	C	C	C	C	C	C	C	C	C	C	C	C	C	C	C	C	C	C	C	C	C	C	C
42215724	C/T	1	30430579	C	C	C	C	C	C	C	C	C	C	C	C	C	C	C	C	C	C	C	C	C	C	C	C	C	C	C	C	C	C	C	C	C	C	C	C	C	C	C	C	C	C	C	C	C	C
62458667	A/G	1	30432791	A	A	A	A	A	A	A	A	A	A	A	A	A	A	A	A	A	A	A	A	A	A	A	A	A	A	A	A	G	A	A	N	A	A	A	A	A	A	A	A	A	A	A	A	A	A
25363742	A/T	1	30623092	A	A	A	A	A	A	A	A	A	A	A	A	A	A	A	A	A	A	A	A	A	A	A	A	A	A	A	A	A	A	A	A	A	A	A	A	A	A	A	A	A	A	A	A	A	A
35154372	C/T	1	30623178	C	C	C	C	C	C	C	C	C	C	C	C	C	C	C	C	C	C	C	C	C	C	C	C	C	C	C	C	C	C	C	C	C	C	C	C	C	C	C	C	C	C	C	C	C	C
14086014	A/G	1	30678294	A	A	A	A	A	A	A	A	A	A	A	A	A	A	A	A	A	A	A	A	A	A	A	A	A	A	A	A	A	A	A	A	A	A	A	A	A	A	A	A	A	A	A	A	A	A
14076909	C/A	1	30678360	C	C	C	C	C	C	C	C	C	C	C	C	C	C	C	C	C	C	C	C	C	C	C	C	C	C	C	C	C	C	C	C	C	C	C	C	C	C	C	C	C	C	C	C	C	C
14084825	C/T	1	30711748	C	C	C	C	C	C	C	C	C	C	C	C	C	N	C	C	C	C	C	T	C	C	C	C	C	C	C	C	C	C	C	C	C	C	T	N	C	C	C	C	C	C	C	C	C	C
25366125	C/T	1	30729801	C	C	C	C	C	C	C	C	C	C	C	C	C	C	C	C	C	C	C	C	C	C	C	C	C	C	C	C	C	C	C	C	C	C	C	Y	C	C	C	C	C	C	C	C	C	C
35153564	G/A	1	30729842	G	G	G	N	G	G	G	G	G	G	G	G	G	G	G	G	G	G	G	A	G	G	G	G	G	G	G	G	G	G	G	G	G	G	A	N	G	G	G	G	G	G	G	G	G	G
14062866	A	1	30730420	A	A	A	A	A	A	A	A	A	A	A	A	A	A	A	A	A	A	A	N	A	A	A	A	A	A	A	A	A	A	A	A	A	A	N	N	A	A	A	A	A	A	A	A	A	A
14073548	A/C	1	30733488	A	A	A	A	A	A	A	A	A	A	A	A	A	A	A	A	A	A	A	A	A	A	A	A	A	A	A	A	A	A	A	A	A	A	A	A	A	A	A	A	A	A	A	A	A	A
14076468	T/G	1	30766766	T	T	T	T	T	T	T	T	T	T	T	T	T	T	T	T	T	T	T	G	T	T	T	T	T	T	T	T	T	T	T	T	T	T	G	G	T	T	T	T	T	T	T	T	T	T
14079179	T/C	1	30766832	T	T	T	T	T	T	T	T	T	T	T	T	T	T	T	T	T	T	T	Y	T	T	T	T	T	T	T	T	T	T	T	T	T	T	Y	Y	T	T	T	T	T	T	T	T	T	T
35153613	G/A	1	30768266	G	G	G	G	G	G	G	G	G	G	G	G	G	G	G	G	G	G	G	R	G	N	G	G	G	G	G	G	G	G	G	G	G	G	R	R	G	G	G	G	G	G	G	G	G	G
14075450	A/C	1	30949550	A	A	A	A	A	A	A	A	A	A	A	A	A	A	A	A	A	A	A	A	A	A	A	A	A	A	A	A	A	A	A	A	A	A	A	A	A	A	A	A	A	A	A	A	A	A
14056949	C/T	1	31017206	C	C	C	C	C	C	C	C	C	C	C	C	C	C	C	C	C	C	C	N	C	C	C	C	C	C	C	C	C	C	C	C	C	Y	N	N	C	C	C	C	C	C	C	C	C	C
25365085	G/A	1	31026100	G	G	G	G	G	G	G	G	G	G	G	G	G	G	G	G	G	G	G	A	G	G	G	G	G	G	G	G	G	G	G	G	G	G	A	A	G	G	G	G	G	G	G	G	G	G
14078794	T/G	1	31031010	N	N	N	N	N	N	N	N	N	N	N	N	N	N	N	N	N	N	N	T	N	N	N	N	N	N	N	N	N	N	N	N	N	N	T	T	N	N	N	N	N	N	N	N	N	N
14084779	C/G	1	31047860	C	C	C	C	C	C	C	C	C	C	C	C	C	C	C	C	C	C	C	G	C	C	C	C	C	C	C	C	C	C	C	C	C	C	G	G	C	C	C	C	C	C	C	C	C	C
35152728	A/G	1	31070737	A	G	A	A	A	A	A	A	A	A	A	A	A	A	A	A	A	A	A	G	A	A	A	A	A	A	A	A	A	A	A	A	G	A	G	A	A	A	A	A	A	A	A	A	A	A
28497548	A/G	1	31078032	A	G	A	A	A	A	A	A	A	A	A	A	A	A	A	A	A	A	A	A	A	A	A	A	A	A	A	A	A	A	A	A	A	A	A	A	A	A	A	A	A	A	A	A	A	A
14077611	A	1	31259252	A	A	A	A	A	A	A	A	A	A	A	A	A	A	A	A	A	A	A	A	A	A	A	A	A	A	A	A	A	A	A	N	A	A	A	A	A	A	A	A	A	A	A	A	N	A
25353910	A/T	1	31354828	A	A	A	A	A	A	A	A	A	A	T	A	T	A	A	A	A	A	A	T	A	A	A	A	A	A	A	A	A	A	A	W	A	T	T	A	A	A	A	A	A	T	A	A	T	T
14060796	T/C	1	31373170	T	T	T	T	T	T	T	T	T	T	T	T	T	T	T	T	T	T	T	T	T	T	T	T	T	T	T	T	T	T	T	T	T	T	T	T	T	T	T	T	T	T	T	T	T	T
25353826	A/T	1	31399826	T	A	T	T	A	A	A	A	A	T	A	A	A	T	A	A	A	A	A	A	A	T	A	A	A	A	A	A	A	A	A	A	A	A	A	A	A	T	T	T	T	A	A	A	A	A
25366426	A/T	1	31406031	W	W	W	W	W	W	W	W	W	W	W	W	A	W	W	W	A	A	W	W	W	W	W	W	W	W	W	W	W	W	W	W	W	A	A	A	W	W	W	W	W	W	W	W	W	W
14077457	C/G	1	31406530	S	S	S	S	S	S	S	S	S	S	S	S	C	S	S	S	C	C	S	S	G	S	S	S	S	S	S	S	S	S	S	S	S	C	C	C	S	S	S	S	S	S	S	S	S	S
35154710	A/G	1	31406596	R	R	R	R	R	R	R	R	R	R	R	G	A	R	R	R	A	A	R	A	R	R	R	R	R	R	R	R	R	R	R	R	R	A	A	A	R	R	R	R	R	R	R	R	R	R
35154710	T/C	1	31406596	T	T	T	T	T	T	T	T	T	T	T	T	N	T	T	T	C	N	T	N	T	T	T	T	T	T	T	T	T	T	T	T	T	N	C	N	T	T	T	T	T	T	T	T	T	T
35155201	T/C	1	31407680	T	C	T	T	Y	Y	C	Y	Y	T	Y	Y	Y	T	Y	Y	C	N	Y	C	Y	T	Y	T	Y	Y	Y	Y	Y	N	N	C	Y	Y	T	C	Y	T	T	T	T	Y	N	Y	Y	T
28203389	T/A	1	31592592	T	T	T	T	T	T	T	T	T	T	T	T	T	A	T	T	T	T	T	T	T	T	T	T	T	T	T	T	T	T	T	T	T	T	T	T	T	T	T	T	T	T	T	T	T	T
28497943	C/T	1	31709305	C	C	C	C	C	C	C	C	C	C	C	C	C	Y	C	C	C	C	C	T	C	C	C	C	C	C	C	C	C	C	C	C	C	C	T	T	C	C	C	C	C	C	C	C	C	C
10000648	T/G	1	31709692	T	T	T	T	T	T	T	T	T	T	T	T	T	T	T	T	T	T	T	T	T	T	T	T	T	T	T	T	T	T	T	T	T	T	T	T	T	T	T	T	T	T	T	T	T	T
14075114	C/T	1	31744169	C	T	C	C	T	T	T	T	N	C	C	T	T	C	T	N	T	T	T	C	T	C	T	T	T	T	T	T	T	T	T	Y	T	T	C	C	T	C	C	C	C	C	T	T	C	C
14084870	T/C	1	31778778	T	T	T	T	T	T	T	T	T	T	T	T	T	T	T	T	T	T	T	C	T	T	T	T	T	T	T	T	T	T	T	T	T	T	C	T	T	T	T	T	T	T	T	T	T	T
28203131	G/A	1	31779240	G	G	G	G	G	G	G	G	G	G	G	G	G	G	G	G	G	G	G	G	G	G	G	G	G	G	G	G	G	G	G	G	G	G	G	G	G	G	G	G	G	G	G	G	G	G
14082192	A/G	1	31779306	A	A	A	A	A	A	A	A	A	A	A	A	A	A	A	A	A	A	A	A	A	A	A	A	A	A	A	A	A	A	A	A	A	A	A	R	A	A	A	A	A	A	A	A	A	A
25363010	G/T	1	31816767	G	G	G	G	G	G	G	G	G	G	G	G	G	G	G	G	G	G	G	G	G	G	G	G	G	G	G	G	G	G	G	G	G	G	G	G	G	G	G	G	G	G	G	G	G	G
35152692	C/A	1	31821593	C	C	C	C	C	C	C	C	C	C	C	C	C	C	C	C	C	C	C	A	C	C	C	C	C	C	C	C	C	C	C	N	C	C	A	A	C	C	C	C	C	C	C	C	C	C
14082193	T/A	1	31832138	N	N	N	N	N	N	N	N	N	N	N	N	N	N	N	N	N	N	N	T	N	N	N	N	N	N	N	N	N	N	N	N	N	N	T	A	N	N	N	N	N	N	N	N	N	N
14083673	T/A	1	31838817	T	T	T	T	T	T	T	T	T	T	T	T	T	T	T	T	T	T	T	A	T	T	T	T	T	T	T	T	T	T	T	T	T	T	A	T	T	T	T	T	T	T	T	T	T	T
35153376	G/T	1	31886326	G	G	G	G	G	G	N	N	G	G	G	G	G	G	G	G	G	G	G	G	N	G	N	G	G	G	G	G	G	G	G	N	G	G	G	T	G	G	G	G	G	G	G	G	G	G
28203101	G/A	1	31887323	G	G	G	G	G	G	G	G	G	G	G	G	G	G	G	G	G	G	G	G	G	G	G	G	G	G	G	G	G	G	G	N	G	N	G	A	G	G	G	G	G	G	G	G	G	G
62458795	T	1	31909754	T	T	T	T	T	T	T	T	T	T	T	T	T	T	T	T	T	T	T	T	T	T	T	T	T	T	T	T	T	T	T	T	T	T	T	T	T	T	T	T	T	T	T	T	T	T
35153073	T/C	1	31909820	T	T	T	T	T	T	N	T	T	T	T	T	T	T	T	T	T	T	T	T	T	T	T	T	T	T	T	T	T	T	T	T	T	T	T	T	T	T	T	T	T	T	T	T	T	T
28203119	T/C	1	31918049	T	Y	T	T	T	T	T	T	T	T	T	T	T	T	T	T	T	T	T	T	T	T	T	T	T	T	T	T	T	T	T	T	T	T	T	T	T	T	T	T	T	T	Y	T	T	T
14077463	A/T	1	31925530	T	A	T	T	A	A	A	A	A	T	T	A	A	T	A	A	A	A	A	T	A	T	A	A	A	A	A	A	A	A	A	W	A	A	T	A	A	T	T	T	T	T	A	A	T	T
14077387	A/C	1	32024529	A	A	A	A	A	A	A	A	C	A	A	A	A	A	A	A	A	A	A	A	A	A	A	A	A	A	A	A	A	A	A	M	A	A	A	C	A	A	A	A	A	A	A	A	A	A
14077387	T	1	32024529	T	T	T	T	T	T	T	T	N	T	T	T	T	T	T	T	T	T	T	T	T	T	T	T	T	T	T	T	T	T	T	T	T	T	T	N	T	T	T	T	T	T	T	T	T	T
28496995	G/A	1	32038760	G	G	G	G	G	G	G	G	G	G	G	G	G	G	G	G	G	G	G	G	G	G	G	A	G	G	G	G	G	A	G	G	G	G	G	G	G	G	G	G	G	G	G	G	G	G
42215504	G/A	1	32140162	G	G	G	G	G	G	G	G	G	G	G	G	G	G	G	G	G	G	G	G	G	G	G	G	G	G	G	G	G	G	G	G	G	G	G	G	G	G	G	G	G	G	G	G	G	G
14084756	A/C	1	32242990	A	A	A	A	A	A	A	A	A	A	A	C	C	A	A	A	A	A	A	A	A	A	A	A	A	A	A	A	C	A	C	M	A	C	C	M	A	M	A	A	A	A	A	A	A	A
35153078	T/A	1	32255026	T	N	T	T	T	T	T	T	T	T	T	T	T	N	T	T	T	T	T	T	T	T	T	T	T	T	T	T	T	T	T	T	T	T	A	T	T	T	T	T	T	T	T	T	T	T
14083477	G/C	1	32330852	G	G	G	G	G	G	G	G	G	G	G	G	G	G	G	G	G	G	G	G	G	G	G	G	G	G	G	G	G	G	G	G	G	G	G	G	G	G	G	G	G	G	G	G	G	G
35153308	C/T	1	32533145	C	T	C	C	T	T	T	T	C	C	C	T	T	C	T	T	T	T	T	C	T	C	T	T	T	T	T	C	T	T	T	C	C	C	T	C	T	C	C	C	C	C	T	T	C	C
28497776	C/G	1	32563260	C	C	C	C	C	C	C	C	C	C	C	C	C	C	C	C	C	C	C	C	C	C	C	C	C	C	C	C	C	C	C	C	C	C	C	C	C	C	C	C	C	C	C	C	C	C
35153818	A/C	1	32649988	A	C	A	A	C	C	C	C	A	A	A	C	C	A	C	C	C	C	C	A	C	A	C	C	C	C	C	C	C	C	C	C	C	A	C	A	C	A	A	A	A	A	C	C	A	A
25353610	T/G	1	32697284	T	T	T	T	T	T	T	T	T	T	T	T	T	T	T	T	T	T	T	T	T	T	T	T	T	T	T	T	T	T	T	T	T	T	T	T	T	T	T	T	T	T	T	T	T	T
62957922	G/C	1	32772191	C	G	C	C	G	G	G	G	G	C	G	G	G	C	G	G	G	G	G	G	G	C	G	G	G	G	G	G	G	G	G	G	G	G	G	G	G	C	C	C	C	G	G	G	N	G
62448220	C/G	1	32814826	C	N	C	C	C	C	C	C	C	C	C	C	C	C	C	C	C	C	C	C	C	C	C	C	C	C	C	C	C	C	C	C	C	C	C	C	C	C	C	C	C	C	C	C	C	C
14079645	G/C	1	32974207	G	G	G	G	G	G	G	G	G	G	G	G	G	G	G	G	G	G	G	G	G	G	G	G	G	G	G	G	G	G	G	G	G	G	G	G	G	G	G	G	G	G	G	G	G	G
35153745	C/T	1	33176400	C	C	C	C	C	C	C	C	C	C	C	C	C	C	C	C	C	C	C	C	C	C	C	C	C	C	C	C	C	C	C	C	C	C	C	T	C	C	C	C	C	C	C	C	C	C
14075809	T/C	1	33249713	C	T	C	C	T	T	T	T	T	C	C	T	T	C	T	T	T	T	T	T	T	C	T	T	T	T	T	T	T	T	T	T	T	T	T	C	T	C	C	C	C	C	T	T	C	T
14076858	G/C	1	33344665	G	G	G	G	G	G	G	G	G	G	G	G	G	G	G	G	G	G	G	G	G	G	G	G	G	G	G	G	G	G	G	G	G	G	G	G	G	G	G	G	G	G	G	G	G	G
14076858	A/C	1	33344665	A	A	A	A	A	A	A	A	A	A	A	A	A	A	A	A	A	A	A	A	A	A	A	A	A	A	A	A	A	A	A	A	A	A	A	A	A	A	A	A	A	A	A	A	A	A
14085729	T/C	1	33344665	N	T	N	N	N	T	T	N	T	N	T	T	N	N	N	N	T	N	T	C	N	N	N	T	N	T	N	T	T	T	T	T	T	N	N	T	T	N	N	N	N	T	N	T	T	N
14085729	A/C	1	33344665	N	A	N	N	N	A	A	N	A	N	A	A	N	N	N	N	A	N	A	N	N	N	N	A	N	A	N	A	A	A	A	A	A	N	N	A	A	N	N	N	N	A	N	A	A	N
10011430	A/T	1	33344821	A	A	A	A	A	A	A	A	A	A	A	A	A	A	A	A	A	A	A	A	A	A	A	A	A	A	A	A	A	A	A	A	A	A	A	A	A	A	A	A	A	A	A	A	A	A
10000636	G	1	33488405	G	G	G	G	G	G	G	G	G	G	G	G	G	G	G	G	G	G	G	G	G	G	G	G	G	G	G	G	G	G	G	G	G	G	G	G	G	G	G	G	G	G	G	G	G	G
25363069	T/C	1	33512936	T	T	T	T	T	T	T	T	T	T	C	T	T	T	T	T	T	T	T	T	T	T	T	T	T	T	T	T	T	T	T	T	T	T	T	T	T	T	T	T	T	C	T	T	C	T
14073909	G/C	1	33688933	G	G	G	G	G	G	G	G	G	G	G	G	G	G	G	G	C	C	G	G	G	G	G	G	G	G	G	G	G	G	G	G	G	G	G	G	G	G	G	G	G	G	G	G	G	G
35153926	A/G	1	33689191	A	A	A	A	A	A	A	A	A	A	N	A	A	A	A	A	G	G	A	A	A	A	A	A	A	A	A	A	A	A	A	N	N	A	A	A	A	A	A	A	A	A	A	A	A	A
14081979	C	1	33703620	C	C	C	C	C	C	C	C	C	C	C	C	C	C	C	C	C	C	C	C	C	C	C	C	C	C	C	C	C	C	C	C	C	C	C	C	C	C	C	C	C	C	C	C	C	C
25366508	T/C	1	33807286	C	T	C	C	N	N	T	N	T	C	N	N	N	C	N	N	T	N	N	N	T	C	N	T	N	N	T	N	N	T	T	N	T	N	N	N	T	C	C	C	C	N	N	N	N	N
14074316	T/C	1	33868573	T	T	T	T	C	T	T	C	T	T	T	C	T	T	C	C	T	T	T	T	C	T	Y	T	C	C	C	T	C	T	C	Y	T	T	T	C	T	T	T	T	T	T	C	T	T	T
14082748	C/T	1	33868639	C	C	C	C	T	C	C	T	C	C	C	T	C	C	T	T	C	C	C	C	T	C	Y	C	T	T	T	C	T	C	T	Y	C	C	C	T	C	C	C	C	C	C	T	C	C	C
14082151	T	1	33948082	T	T	T	T	T	T	T	T	T	T	T	T	T	T	T	T	T	T	T	T	T	T	T	T	T	T	T	T	T	T	T	T	T	T	T	T	T	T	T	T	T	T	T	T	T	T
25355382	G/T	1	33996808	G	G	G	G	G	G	G	G	G	G	G	G	G	G	G	G	G	G	G	G	G	G	G	G	G	G	G	G	G	G	G	G	G	G	G	G	G	G	G	G	G	G	G	G	G	G
25363211	C	1	34015040	C	N	C	C	C	N	N	C	C	C	C	N	C	C	C	C	C	C	N	C	C	C	C	N	C	C	C	C	N	C	C	C	C	C	C	C	C	C	C	C	C	C	C	N	C	C
62957985	G/T	1	34015040	G	T	G	G	G	T	T	G	G	G	G	T	G	G	G	G	G	G	T	G	G	G	K	T	G	G	G	G	T	T	G	G	G	G	G	G	G	G	G	G	G	G	G	T	G	G
35153168	C/T	1	34126605	C	T	C	C	C	C	C	C	T	C	C	C	T	C	C	C	T	T	C	T	C	C	C	C	C	C	C	T	C	C	T	C	T	T	T	C	C	C	C	C	C	C	C	T	C	C
14077504	G/T	1	34187749	G	T	G	G	T	T	T	T	T	G	G	T	G	G	T	T	G	G	T	T	T	G	T	T	T	T	T	T	T	T	T	K	T	G	T	G	T	G	G	G	G	G	T	T	G	G
14082941	G/A	1	34212312	A	G	A	A	G	G	G	G	G	A	A	G	A	A	G	G	A	A	G	G	G	A	G	G	G	G	G	G	G	G	G	R	G	A	G	G	G	A	A	A	A	A	G	G	A	A
14082942	A/G	1	34218544	R	A	R	R	A	A	N	A	A	R	R	A	R	R	A	A	R	R	A	A	A	R	A	A	A	A	A	A	A	A	A	R	A	R	A	A	A	R	R	R	R	R	A	A	R	R
14082942	C/T	1	34218544	C	C	C	C	C	C	N	C	C	C	C	C	C	C	C	C	C	C	C	C	C	C	C	C	C	C	C	C	C	C	C	C	C	C	C	C	C	C	C	C	C	C	C	C	C	C
14073590	T/G	1	34218610	G	T	G	G	T	T	T	T	T	G	G	T	G	G	T	T	G	G	T	T	T	G	T	T	T	T	T	T	T	T	T	G	T	G	T	T	T	G	G	G	G	G	T	T	G	G
14082488	T/A	1	34241747	A	T	A	A	T	T	T	T	T	A	A	T	W	A	T	T	A	A	T	T	T	A	T	T	T	T	T	T	T	T	T	W	T	A	T	T	T	A	A	A	A	A	T	T	A	A
25354903	A/C	1	34310230	A	A	A	A	A	A	A	A	A	A	A	A	A	A	A	A	A	A	A	A	A	A	A	A	A	A	A	A	A	A	A	A	A	A	A	A	A	A	A	A	A	A	A	A	A	A
14074605	T/C	1	34310296	T	C	T	T	C	C	C	C	C	T	T	C	T	T	C	C	T	T	C	C	C	T	C	C	C	C	C	C	C	C	C	Y	C	T	T	T	C	T	T	T	T	T	C	C	T	T
62466500	G/A	1	34422048	G	A	G	G	A	G	G	A	G	G	G	G	G	G	A	A	G	G	G	G	A	G	A	G	A	G	A	G	G	G	G	G	G	G	G	G	G	G	G	G	G	G	A	A	G	G
35154034	A/T	1	34432524	A	A	A	A	A	W	A	A	T	A	A	T	A	A	A	N	A	N	T	T	A	N	A	T	A	T	A	T	T	T	T	T	N	A	T	T	T	A	N	A	A	A	A	A	N	A
14082187	C/A	1	34503899	N	A	N	N	A	C	N	A	C	N	A	C	C	N	A	A	C	C	C	C	A	N	A	C	A	C	A	C	C	C	C	N	C	C	N	C	C	N	N	N	N	N	A	A	N	N
14082188	A/T	1	34503899	T	N	T	T	N	A	T	N	A	T	T	A	A	T	N	N	A	A	A	A	N	T	N	A	N	A	N	A	A	A	A	T	A	A	T	A	A	T	T	T	T	T	N	N	T	T
14076239	G/T	1	34646176	G	G	G	G	G	G	G	G	G	G	G	G	G	G	G	G	G	G	G	G	G	G	G	G	G	G	G	G	G	G	G	G	G	G	G	G	G	G	G	G	G	G	G	G	G	G
25363257	T/A	1	34655485	T	T	T	T	T	T	T	T	T	T	T	T	N	T	T	T	T	N	T	T	T	T	T	T	T	T	T	T	T	T	T	T	T	N	A	A	T	T	T	T	T	T	T	T	T	T
14087058	G/A	1	34661316	G	G	G	G	G	G	G	G	G	G	G	G	N	G	G	G	N	N	G	G	G	G	G	G	G	G	G	G	G	G	G	G	G	N	A	A	G	G	G	G	G	G	G	G	G	G
14081594	A/G	1	34668318	A	A	A	A	A	A	A	A	A	A	A	A	G	A	A	A	G	G	A	A	A	A	A	A	A	A	A	A	A	A	A	A	A	G	G	G	A	A	A	A	A	A	A	A	A	A
14081594	A/G	1	34668318	A	A	A	A	A	A	A	A	A	A	A	A	N	A	A	A	G	N	A	A	A	A	A	A	A	A	A	A	A	A	A	A	A	N	G	G	A	A	A	A	A	A	A	A	A	A
14080685	C/A	1	34668384	C	C	C	C	C	C	C	C	C	C	C	C	C	C	C	C	C	C	C	C	C	C	C	C	C	C	C	C	C	C	C	C	C	C	C	C	C	C	C	C	C	C	C	C	C	C
14083126	A/T	1	34669333	A	A	A	A	A	A	A	A	A	A	A	A	T	A	A	A	T	T	A	A	A	A	A	A	A	A	A	A	A	A	A	A	A	T	T	T	A	A	A	A	A	A	A	A	A	A
14085467	A/G	1	34669624	A	A	A	A	A	A	A	A	A	A	A	A	G	A	A	A	R	G	A	A	A	A	A	A	A	A	A	A	A	A	A	A	A	G	G	G	A	A	A	A	A	A	A	A	A	A
14076525	A/G	1	34688974	A	A	A	A	A	A	A	A	A	A	A	A	G	A	A	A	G	G	A	A	A	A	A	A	A	A	A	A	A	A	A	A	A	G	G	G	A	A	A	A	A	A	A	A	A	A
14079897	C/T	1	34805500	C	C	C	C	C	C	C	C	C	C	C	C	C	C	C	C	C	C	C	C	C	C	C	C	C	C	C	C	C	C	C	C	C	C	C	C	C	C	C	C	C	C	C	C	C	C
28497272	G/A	1	34867358	G	G	G	G	G	G	G	G	G	G	G	G	G	G	G	G	A	A	G	G	G	G	R	G	G	G	G	G	G	G	G	G	G	G	G	G	G	G	G	G	G	G	G	G	G	G
14073421	C/T	1	34901893	C	C	C	C	C	C	C	C	C	C	C	C	C	C	C	C	C	C	C	C	C	C	C	C	C	C	C	C	C	C	C	C	C	C	C	C	C	C	C	C	C	C	C	C	C	C
42215783	G/T	1	34909589	G	G	G	G	G	G	G	G	G	G	G	G	G	G	G	G	G	G	G	G	G	G	G	G	G	G	G	G	G	K	G	G	G	G	G	G	G	G	G	G	G	G	G	G	G	G
14080163	A/T	1	34947743	A	A	A	A	A	A	A	A	A	A	A	A	A	A	A	A	A	A	A	A	A	A	A	A	A	A	A	A	A	A	A	A	A	A	A	A	A	A	A	A	A	A	A	A	A	A
14076995	A/T	1	35126807	A	A	A	A	A	A	A	A	A	A	A	A	A	A	A	A	A	A	A	A	A	A	A	A	A	A	A	A	A	A	A	A	A	A	A	T	A	A	A	A	A	A	A	A	A	A
25364131	A/C	1	35149525	A	A	A	A	A	A	A	A	A	A	A	A	A	A	A	A	A	A	A	A	A	A	A	A	A	A	A	A	A	A	A	A	A	A	A	M	A	A	A	A	A	A	A	A	A	A
28497284	A/G	1	35149726	A	A	A	A	A	A	A	A	A	A	A	A	A	A	A	A	A	A	A	A	A	A	A	A	A	A	A	A	A	A	A	A	A	A	A	R	A	A	A	A	A	A	A	A	A	A
28203053	G/A	1	35190427	G	G	G	G	N	G	G	G	G	G	G	G	G	G	G	G	G	G	G	G	G	G	G	G	G	G	G	N	G	G	N	N	G	G	G	A	G	G	N	G	G	G	G	G	G	G
14075675	G/A	1	35193723	G	G	G	G	G	G	G	G	G	G	G	G	G	G	G	G	G	G	G	G	G	G	G	G	G	G	G	G	G	G	G	G	G	G	G	A	G	G	G	G	G	G	G	G	G	G
14084997	T/A	1	35194226	T	T	T	T	T	T	T	T	T	T	T	T	T	T	T	T	T	T	T	T	T	T	T	T	T	T	T	T	T	T	T	T	T	T	T	A	T	T	T	T	T	T	T	T	T	T
14084997	T/G	1	35194226	T	T	T	T	N	T	N	N	N	T	T	N	T	T	N	N	T	T	N	N	N	T	T	N	N	N	N	T	N	N	N	T	T	T	N	G	T	T	T	T	T	T	N	N	T	T
14077537	T/C	1	35323821	T	T	T	T	T	T	T	T	T	T	T	T	T	T	T	T	T	T	T	T	T	T	T	T	T	T	T	T	T	T	T	T	T	N	T	C	T	T	T	T	T	T	T	T	T	T
14082612	C/G	1	35345781	N	N	N	N	N	N	N	N	N	N	N	N	C	N	N	N	N	N	N	C	N	N	N	N	N	N	N	N	N	N	N	N	N	C	N	G	N	N	N	N	N	N	N	N	N	N
14082613	A/C	1	35345781	N	N	N	N	N	N	N	N	N	N	N	N	A	N	N	N	N	N	N	A	N	N	N	N	N	N	N	N	N	N	N	N	N	A	N	C	N	N	N	N	N	N	N	N	N	N
14079999	C/T	1	35377161	C	C	C	C	C	C	C	C	C	C	C	C	T	C	C	C	C	C	C	T	C	C	C	C	C	C	C	C	C	C	C	C	C	T	C	C	C	C	C	C	C	C	C	C	C	C
14076478	A/T	1	35649473	A	A	A	A	A	A	A	A	A	A	A	A	A	A	A	A	A	A	A	A	A	A	A	A	A	A	A	A	A	A	A	A	A	A	A	A	A	A	A	A	A	A	A	A	A	A
25362953	A/C	1	35656409	A	A	A	A	A	A	A	A	A	A	A	A	C	A	A	A	C	C	A	C	A	A	M	A	A	A	A	A	A	A	C	A	A	C	A	A	A	A	A	A	A	A	A	A	A	A
25363509	T/A	1	35848058	T	T	T	T	T	T	T	T	T	T	T	T	T	T	T	T	T	T	T	A	T	T	T	T	T	T	T	T	T	T	T	T	T	T	A	T	T	T	T	T	T	T	T	T	T	T
14077064	A/C	1	35848124	A	A	A	A	A	A	A	A	A	A	A	A	A	A	A	A	A	A	A	C	A	A	A	A	A	A	A	A	A	A	A	A	A	A	C	A	A	A	A	A	A	A	A	A	A	A
14081771	T/A	1	35929427	N	T	N	N	T	T	T	T	N	N	T	T	T	N	T	T	T	T	T	N	T	N	T	T	T	T	T	T	T	T	T	T	T	T	N	N	T	N	N	N	N	T	T	T	T	T
62458124	T/C	1	35929427	C	T	C	C	T	T	T	T	N	C	T	T	T	C	T	T	T	T	T	C	T	N	T	Y	T	T	T	T	T	T	T	T	T	T	C	C	T	C	C	C	C	T	T	T	T	T
14073803	G/A	1	36167905	A	G	A	A	G	G	G	G	G	A	A	G	A	A	G	G	A	A	G	G	G	A	G	G	G	G	G	G	G	G	A	R	G	A	G	G	G	A	R	A	A	A	G	A	A	G
14075125	G/C	1	36201464	C	G	C	C	N	G	N	G	G	C	C	G	C	C	G	G	C	C	G	G	G	C	G	G	G	G	G	G	G	G	C	G	N	C	G	C	G	C	C	C	C	N	G	C	C	G
14080232	A/G	1	36206631	G	A	G	G	A	A	A	A	A	G	G	A	G	G	A	A	G	G	A	A	A	G	A	A	A	A	A	A	A	A	G	R	A	G	A	G	A	G	G	G	G	G	A	G	G	A
14086868	A/G	1	36248751	A	A	A	A	A	A	A	A	A	A	A	A	A	A	A	A	A	A	A	A	A	A	A	A	A	A	A	A	A	A	A	A	A	A	G	G	A	A	A	A	A	A	A	A	A	A
14077409	T	1	36292184	T	T	T	T	T	T	T	T	T	T	T	T	T	T	T	T	T	T	T	T	T	T	T	T	T	T	T	T	T	T	T	T	T	T	T	T	T	T	T	T	T	T	T	T	T	T
25365727	T/C	1	36344122	T	T	T	T	T	T	T	T	T	T	T	T	T	T	T	T	T	T	T	T	T	T	T	T	T	T	T	T	T	T	T	T	T	T	T	T	T	T	T	T	T	T	T	T	T	T
25355334	A	1	36355433	A	A	A	A	A	A	A	A	A	A	A	A	A	A	A	A	A	A	A	A	A	A	A	A	A	A	A	A	A	A	A	A	A	A	A	A	A	A	A	A	A	A	A	A	A	A
14074807	C/T	1	36386744	C	N	N	C	C	C	N	C	C	C	C	C	C	C	C	C	T	T	N	C	C	C	C	C	C	C	C	C	C	N	N	N	N	T	C	T	C	C	C	C	C	C	N	T	N	N
14075898	A/G	1	36454414	A	A	A	A	A	A	A	A	A	A	A	A	A	A	A	A	A	A	A	A	A	A	A	A	A	A	A	A	A	A	A	A	A	A	A	G	A	A	A	A	A	A	A	A	A	A
35154022	T/C	1	36489154	T	T	T	T	T	N	N	T	T	T	T	T	T	T	T	T	T	N	T	T	T	T	T	N	T	N	T	T	T	T	T	T	T	T	N	C	T	T	T	T	T	T	T	T	T	T
25353561	T/G	1	36544983	T	T	T	T	T	T	T	T	T	T	T	T	T	T	T	T	T	T	T	T	T	T	T	T	T	T	T	T	T	T	T	T	T	T	T	T	T	T	T	T	T	T	T	T	T	T
14082522	T/C	1	36759623	T	T	T	T	T	T	T	T	T	T	T	T	T	T	N	T	T	N	T	Y	T	T	T	Y	T	T	T	T	T	T	T	T	T	T	N	Y	T	T	T	T	T	T	T	T	T	T
14073560	C/T	1	36890625	C	C	C	C	C	C	C	C	C	C	C	C	C	C	C	C	C	C	C	T	C	C	C	C	C	C	C	C	C	C	C	C	C	C	T	T	C	C	C	C	C	C	C	C	C	C
14076526	C/T	1	36897612	C	C	C	C	C	C	C	C	C	C	C	C	C	C	C	C	C	C	C	T	C	C	C	C	C	C	C	C	C	C	C	C	C	C	T	T	C	C	C	C	C	C	C	C	C	C
25355458	T/G	1	36924166	T	T	T	T	T	T	T	T	T	T	T	T	T	T	T	T	T	T	T	G	T	T	T	T	T	T	T	T	T	T	T	T	T	T	T	T	T	T	T	T	T	T	T	T	T	T
28497889	A/C	1	37058855	A	A	A	A	A	A	A	A	A	A	A	A	A	A	A	A	A	A	A	A	A	A	A	C	A	A	A	A	A	C	A	M	A	A	A	A	A	A	A	A	A	A	A	A	A	C
25356136	T/G	1	37059865	T	T	T	T	T	T	T	T	T	T	T	T	T	T	T	T	T	T	T	T	T	T	T	G	T	T	T	T	T	G	T	K	T	T	T	T	T	T	T	T	T	T	T	T	T	G
14075753	A/C	1	37098284	C	A	C	C	A	A	A	A	A	C	C	A	A	C	A	A	M	C	A	A	A	C	A	C	A	A	A	A	A	C	C	M	A	A	A	A	A	C	C	C	C	C	A	A	C	C
35153386	C/G	1	37098678	G	C	G	G	C	C	N	C	C	G	G	C	N	G	C	C	C	G	C	N	C	G	C	G	C	C	C	C	C	G	N	S	C	C	C	C	C	N	G	S	G	G	N	C	G	G
62462442	G/A	1	37159359	G	G	G	G	G	G	G	G	G	G	G	G	G	G	G	G	G	G	G	G	G	G	G	G	G	G	G	G	G	G	G	G	G	G	G	G	G	G	G	G	G	G	G	G	G	G
25362967	C/T	1	37170627	C	C	C	C	C	C	C	C	C	C	C	C	C	C	C	C	C	C	C	C	C	C	C	C	C	C	C	C	C	C	C	C	C	C	C	C	C	C	C	C	C	C	C	C	C	C
10012033	A/G	1	37303361	A	A	A	A	A	A	A	A	A	A	A	A	A	A	A	A	A	A	A	N	A	A	A	A	A	A	A	A	A	A	A	A	A	A	A	A	A	A	A	A	A	A	A	A	A	A
14081742	T/A	1	37303361	T	T	T	T	T	T	T	T	T	T	T	T	T	T	T	T	T	T	T	A	T	T	T	T	T	T	T	T	T	T	T	T	T	T	T	T	T	T	T	T	T	T	T	T	T	T
35153188	G/C	1	37320719	G	G	G	G	G	G	G	G	G	G	G	G	G	G	G	G	G	G	N	C	G	G	G	G	G	G	G	G	G	G	G	N	G	G	G	G	G	G	G	G	G	G	G	G	G	G
35153882	A/C	1	37327360	A	A	A	A	A	A	A	A	A	A	A	A	A	A	A	A	A	A	A	A	A	A	A	A	A	A	A	A	A	A	A	A	A	A	A	C	A	A	A	A	A	A	A	A	A	A
25365270	G/C	1	37352495	G	G	G	G	G	G	G	G	G	G	G	G	G	G	G	G	G	G	G	G	G	G	G	S	G	G	G	G	G	G	G	G	G	G	G	C	G	G	G	G	G	G	G	G	G	G
14058630	C/A	1	37622108	C	C	C	C	C	C	C	C	C	C	C	C	C	C	C	C	C	C	C	C	C	C	C	C	C	C	C	C	C	C	C	C	C	C	C	C	C	C	C	C	C	C	C	C	C	C
14075012	G/C	1	37674763	G	G	G	G	G	G	G	G	G	G	G	G	G	G	G	G	G	G	G	N	G	G	G	G	G	G	G	G	G	G	G	G	G	G	G	G	G	G	G	G	G	G	G	G	G	G
14075012	G/A	1	37674763	G	G	G	G	G	G	G	G	G	G	G	G	G	G	G	G	G	G	G	A	G	G	G	G	G	G	G	G	G	G	G	G	G	G	G	G	G	G	G	G	G	G	G	G	G	G
14085043	A/G	1	37777574	A	A	A	A	A	A	A	A	A	A	A	A	A	A	A	A	A	A	A	A	A	A	A	A	A	A	A	A	A	A	A	A	A	A	A	A	A	A	A	A	A	A	A	A	A	A
14085043	C/T	1	37777574	C	C	C	C	C	C	C	C	C	C	C	C	C	Y	C	C	C	C	C	C	C	C	C	C	C	C	C	C	C	C	C	C	C	C	C	C	C	C	C	C	C	C	C	C	C	C
14084818	A/T	1	37785172	A	A	A	A	A	A	A	A	A	A	A	A	A	A	A	A	A	A	A	A	A	A	A	A	A	A	A	A	A	A	A	A	A	A	A	N	A	A	A	A	A	A	A	A	A	A
14084820	C/T	1	37804360	C	C	C	C	C	C	C	C	C	C	C	C	C	C	C	C	C	C	C	C	C	C	C	C	C	T	C	T	C	C	C	C	T	C	C	C	C	C	C	C	C	C	C	C	C	C
14080034	A/G	1	37817547	G	A	G	G	A	A	A	A	A	G	A	A	A	G	A	A	A	A	A	A	A	G	A	A	A	A	A	A	A	A	A	R	A	A	A	A	A	G	G	G	G	A	A	A	A	A
14074732	A/T	1	37862612	A	A	A	A	A	A	A	A	A	A	A	A	A	A	A	A	A	A	A	T	A	A	A	A	A	A	A	A	A	A	A	A	A	A	T	T	A	A	A	A	A	A	A	A	A	A
35153450	G/A	1	37883810	G	G	G	G	G	G	G	G	G	G	G	G	G	G	G	G	G	G	G	G	G	G	G	G	G	G	G	G	G	G	G	G	G	G	G	G	G	G	G	G	G	G	G	G	G	G
14085936	T/A	1	37966118	T	T	T	T	T	T	T	T	T	T	T	T	T	T	T	T	T	T	T	A	T	T	T	T	T	T	T	T	T	T	T	T	T	T	T	T	T	T	T	T	T	T	T	T	T	T
14073402	G/A	1	37968429	G	G	G	G	G	G	G	G	G	G	G	G	G	G	G	G	G	G	G	A	G	G	G	G	G	G	G	G	G	G	G	G	G	G	G	G	G	G	G	G	G	G	G	G	G	G
14073431	G/A	1	37981579	G	G	G	G	G	G	G	G	G	G	G	G	G	G	G	G	G	G	G	G	G	G	G	G	G	G	G	G	G	G	G	G	G	G	G	G	G	G	G	G	G	G	G	G	G	G
14076667	C/T	1	38025113	C	C	C	C	C	C	C	C	C	C	C	C	C	C	C	C	C	C	C	C	C	C	C	C	C	C	C	C	C	C	C	C	C	C	C	C	C	C	C	C	C	C	C	C	C	C
62957945	C/T	1	38025113	C	C	C	C	N	C	C	N	C	C	C	C	C	C	C	C	C	C	C	C	C	C	C	C	C	C	C	C	C	C	N	C	C	C	C	C	C	C	C	C	C	C	C	C	C	C
28201856	G/T	1	38058899	G	G	G	G	G	G	G	G	G	G	G	G	G	G	G	G	G	G	G	G	G	G	G	G	G	G	G	G	G	G	G	G	G	G	G	G	G	G	G	G	G	G	G	G	G	G
14075720	G/T	1	38060761	G	G	G	G	G	G	G	G	G	G	G	G	G	G	G	G	G	G	G	G	G	G	G	G	G	G	G	G	G	G	G	G	G	G	G	G	G	G	G	G	G	G	G	G	G	G
14077292	C/T	1	38061205	C	C	C	C	C	C	C	C	C	C	C	C	C	C	C	C	C	C	C	C	C	C	C	C	C	C	C	C	C	C	C	C	C	C	C	C	C	C	C	C	C	C	C	C	C	C
14079340	G/A	1	38075820	G	G	G	G	G	G	G	G	G	G	G	G	G	G	G	G	G	G	G	G	G	G	G	G	G	G	G	G	G	G	G	G	G	G	G	G	G	G	G	G	G	G	G	G	G	G
35153022	G/A	1	38075874	G	G	G	G	G	G	G	G	G	G	G	G	G	G	G	G	G	G	G	G	G	G	G	G	G	G	G	G	G	G	G	G	G	G	G	G	G	G	G	G	G	G	G	G	G	G
28497458	A/C	1	38076734	A	A	A	A	A	A	A	A	A	A	A	A	A	A	A	A	A	A	A	A	A	A	A	A	A	A	A	A	A	A	A	A	A	A	A	A	A	A	A	A	A	A	A	A	A	A
14085781	A/G	1	38106486	A	A	A	A	A	A	A	A	A	A	A	A	A	A	A	A	A	A	A	A	A	A	A	A	A	A	A	A	A	A	A	A	A	A	A	A	A	A	A	A	A	A	A	A	A	A
14085781	C	1	38106486	C	C	C	C	C	C	C	C	C	C	C	C	C	C	C	C	C	C	C	C	C	C	C	C	C	C	C	C	C	C	C	C	C	C	C	C	C	C	C	C	C	C	C	C	C	C
14082675	T/C	1	38127343	T	T	T	T	T	T	T	T	T	T	T	T	T	T	T	T	T	T	T	T	T	T	T	T	T	T	T	T	T	T	T	T	T	T	T	T	T	T	T	T	T	T	T	T	T	T
35153370	A/C	1	38155274	A	A	A	A	A	A	A	A	A	A	A	A	A	A	A	A	A	A	A	A	A	A	A	A	A	A	A	A	A	A	A	A	A	A	A	A	A	A	A	A	A	A	A	A	A	A
25354211	T/C	1	38159943	T	T	T	T	T	T	T	T	T	T	T	T	T	T	T	T	T	T	T	T	T	T	T	T	T	T	T	T	T	T	T	T	T	T	T	T	T	T	T	T	T	T	T	T	T	T
14059315	G/A	1	38240194	G	G	G	G	G	G	G	G	G	G	G	G	G	G	G	G	G	G	G	G	G	G	G	G	G	G	G	G	G	G	G	G	G	G	G	G	G	G	G	G	G	G	G	G	G	G
25356152	C/G	1	38247164	C	C	C	C	C	C	C	C	C	C	C	C	C	C	C	C	C	C	C	C	C	C	C	C	C	C	C	C	C	C	C	C	C	C	C	C	C	C	C	C	C	C	C	C	C	C
35153536	G/A	1	38247752	G	G	G	G	G	G	G	G	G	G	G	G	G	G	G	G	G	G	G	G	G	G	G	G	G	G	G	G	G	G	G	G	G	G	G	G	G	G	G	G	G	G	G	G	G	G
14074133	T/A	1	38289646	T	T	T	T	T	T	T	T	T	T	T	T	T	T	T	T	T	T	T	T	T	T	T	T	T	T	T	T	T	T	T	T	T	T	T	T	T	T	T	T	T	T	T	T	T	T
14079472	G/A	1	38297045	G	G	G	G	G	G	G	G	G	G	G	G	G	G	G	G	G	G	G	G	G	G	G	G	G	G	G	G	G	G	G	G	G	G	G	G	G	G	G	G	G	G	G	G	G	G
35153062	A/G	1	38297724	A	A	A	A	A	A	A	A	A	A	A	A	A	A	A	A	A	A	A	A	A	A	A	A	A	A	A	A	A	A	A	A	A	A	A	A	A	A	A	A	A	A	A	A	A	A
14056127	T/C	1	38445619	T	T	T	T	T	T	T	T	T	T	T	T	T	T	T	T	T	T	T	T	T	T	T	T	T	T	T	T	T	T	T	T	T	T	T	T	T	T	T	T	T	T	T	C	Y	T
25355452	T/A	1	38513583	T	T	T	T	T	T	T	T	T	T	T	T	T	T	T	T	T	T	T	T	T	T	T	T	T	T	T	T	T	T	T	T	T	T	T	T	T	T	T	T	T	T	T	T	T	T
25365761	T	1	38543462	T	T	T	T	T	T	T	T	T	T	T	T	T	T	T	T	T	T	T	T	T	T	T	T	T	T	T	T	T	T	T	T	T	T	T	T	T	T	T	T	T	T	T	T	T	T
25365761	C/T	1	38543462	C	C	C	C	C	C	C	C	C	C	C	C	C	C	C	C	C	C	C	C	C	C	C	C	C	C	C	C	C	C	C	C	C	C	C	C	C	C	C	C	C	C	C	C	C	C
14082783	A/C	1	38623913	A	A	A	A	A	A	A	A	A	A	A	A	A	A	A	A	A	A	A	A	A	A	A	A	A	A	A	A	A	A	A	A	A	A	A	C	A	A	A	A	A	A	A	C	A	A
62472631	A/C	1	38638109	A	A	A	A	A	A	A	A	A	A	A	A	A	A	A	A	A	A	A	A	A	A	A	A	A	A	A	A	A	A	A	A	A	A	A	A	A	A	A	A	A	A	A	A	A	A
14078307	A/C	1	38658899	A	A	A	A	A	A	N	A	A	A	A	A	A	A	A	A	N	A	A	A	A	A	N	A	A	A	A	A	A	A	A	A	A	A	A	A	A	A	A	A	A	A	A	A	A	A
14076791	G/A	1	38669457	G	G	G	G	G	G	G	G	G	G	G	G	G	G	G	G	G	G	G	G	G	G	G	G	G	G	G	G	G	G	G	G	G	G	G	G	G	G	G	G	G	G	G	G	G	G
14076192	G/T	1	38680747	G	G	G	G	G	G	G	G	G	G	G	G	G	G	G	G	G	G	G	G	G	G	G	G	G	G	G	G	G	G	G	G	G	G	G	G	G	G	G	G	G	G	G	G	G	G
14073374	G/C	1	38727779	G	G	G	G	G	G	G	G	G	G	G	G	G	G	G	G	G	G	G	G	G	G	G	G	G	G	G	G	G	G	G	G	G	G	G	G	G	G	G	G	G	G	G	G	G	G
14082798	G/A	1	38740079	G	G	G	G	G	G	G	G	G	G	G	G	G	G	G	G	G	G	G	G	G	G	G	G	G	G	G	G	G	G	G	G	G	G	G	G	G	G	G	G	G	G	G	G	G	G
14060924	T/A	1	38787513	T	T	T	T	T	T	T	T	T	T	T	T	T	T	T	T	T	T	T	N	T	T	T	T	T	T	T	T	T	T	T	T	T	T	T	T	T	T	T	T	T	T	T	T	T	T
35153196	A/G	1	38814476	A	A	A	A	A	A	A	A	A	A	A	A	A	A	A	R	A	A	A	A	A	A	A	A	A	A	A	A	A	A	A	A	A	A	A	A	A	A	A	A	A	A	A	A	A	A
28497317	C/T	1	38816477	C	C	C	C	C	C	C	C	C	C	C	C	C	C	C	C	C	C	C	C	C	C	C	C	C	C	C	C	C	C	C	C	C	C	C	C	C	C	C	C	C	C	C	C	C	C
25355982	G/T	1	38817076	G	G	G	G	G	G	G	G	G	G	G	G	G	G	G	G	G	G	G	G	G	G	G	G	G	G	G	G	G	G	G	G	G	G	G	G	G	G	G	G	G	G	G	G	G	G
35152781	A/T	1	38834144	A	A	A	A	A	A	A	A	A	A	A	A	A	A	A	A	A	A	A	A	A	A	A	A	A	A	A	A	A	A	A	A	A	A	A	T	A	A	A	A	A	A	A	A	A	A
25364068	C/T	1	39051825	C	C	C	C	C	C	C	C	C	C	C	C	T	C	C	C	C	C	C	T	C	C	C	C	C	C	C	C	C	C	C	C	C	T	T	T	C	C	C	C	C	C	C	C	C	C
28498064	T/C	1	39073299	T	T	T	T	T	T	T	T	T	T	T	T	C	T	T	T	T	T	T	T	T	T	T	T	T	T	T	T	T	T	T	T	T	C	T	T	T	T	T	T	T	T	T	T	T	T
62462925	C/T	1	39104951	Y	C	Y	Y	C	C	C	C	C	Y	C	C	C	Y	C	C	C	C	Y	C	C	Y	C	C	C	C	C	C	C	C	C	Y	C	C	C	Y	C	Y	Y	Y	Y	C	C	C	C	C
25363839	C/G	1	39106476	C	C	C	C	C	C	C	C	C	C	C	C	N	C	C	C	C	C	C	G	C	C	C	C	C	C	C	C	C	C	C	C	C	N	G	S	C	C	C	C	C	C	C	C	C	C
25363839	G/A	1	39106476	N	N	N	N	N	N	N	N	N	N	N	N	A	N	N	N	N	N	N	G	N	N	N	N	N	N	N	N	N	N	N	N	N	A	G	G	N	N	N	N	N	N	N	N	N	N
14079065	T/A	1	39106542	W	T	W	W	T	T	T	T	T	W	T	T	T	W	T	T	T	T	W	T	T	W	T	T	T	T	T	T	T	T	T	W	T	T	T	W	T	W	W	W	W	T	T	T	T	T
14076037	G/A	1	39148394	G	G	G	G	G	G	G	G	A	G	G	G	G	G	G	G	G	G	G	G	G	G	G	G	G	A	G	A	G	G	G	R	G	G	G	G	G	G	G	G	G	G	G	G	G	G
14087013	C/T	1	39176261	C	C	C	C	C	C	C	C	C	C	C	C	C	C	C	C	C	C	C	C	C	C	C	C	C	C	C	C	C	C	C	C	C	C	C	C	C	C	C	C	C	C	C	C	C	C
14087013	T/C	1	39183405	T	T	T	T	T	T	T	T	T	T	T	T	T	T	T	T	T	T	T	T	T	T	T	T	T	T	T	T	T	T	T	T	T	T	T	T	T	T	T	T	T	T	T	T	T	T
42774755	C/T	1	39184961	N	N	N	C	N	C	C	N	C	N	N	C	N	N	N	N	N	N	C	N	C	N	C	C	N	N	C	C	N	C	C	N	N	N	N	N	N	N	N	N	C	N	C	C	C	N
35152865	C/T	1	39355129	C	C	C	C	C	C	C	C	C	C	C	C	C	C	C	C	C	C	C	T	C	C	C	C	C	C	C	C	C	C	C	C	N	C	C	T	C	C	C	C	C	C	C	C	C	C
14073974	A/G	1	39355195	A	A	A	A	A	A	A	A	A	A	A	A	A	A	A	A	A	A	A	G	R	A	A	A	A	A	A	A	A	A	A	A	A	A	A	G	A	A	A	A	A	A	A	A	A	A
35152811	T/G	1	39375022	T	T	T	T	T	T	N	T	T	T	T	T	G	T	T	T	T	T	T	T	T	T	T	T	T	T	T	T	T	T	T	T	T	G	T	N	T	T	T	T	T	T	T	T	T	T
14085454	A/G	1	39403202	A	A	A	A	A	A	A	A	A	A	A	A	G	A	A	A	A	A	A	G	A	A	A	A	A	A	A	A	A	A	A	A	A	G	A	G	A	A	A	A	A	A	A	A	A	A
62453392	T/A	1	39613581	T	T	T	T	T	T	T	T	T	T	T	T	T	T	T	T	T	T	T	T	T	T	T	T	T	T	T	T	T	T	T	T	T	T	T	T	T	T	T	T	T	T	T	T	T	T
28497657	C/T	1	39683199	C	C	C	C	C	C	C	C	C	C	C	C	C	C	C	C	C	C	C	C	C	Y	C	C	C	C	C	C	C	C	C	C	C	C	C	T	C	C	C	C	C	C	C	C	C	C
62047217	C/T	1	39773211	C	C	C	C	C	T	N	C	C	C	C	C	C	C	C	C	C	C	C	N	C	C	C	C	C	C	C	C	C	C	C	N	C	C	C	C	C	C	C	C	C	C	C	C	C	C
25358467	T/C	1	39874332	T	C	T	T	C	T	C	C	C	T	T	C	C	T	C	C	C	T	C	T	C	T	Y	C	C	C	C	C	C	C	C	Y	C	C	T	T	C	T	T	T	T	T	C	C	T	T
25355533	C/T	1	39874377	C	T	C	C	T	C	T	T	T	C	C	T	T	C	T	T	T	C	T	C	T	C	T	T	T	T	T	T	T	T	T	Y	T	T	C	C	T	C	C	C	C	C	T	Y	C	C
14076817	G/A	1	39964846	G	G	G	G	G	G	G	G	G	G	G	G	G	G	G	G	G	G	G	G	G	G	G	G	G	G	G	G	G	G	G	G	G	G	A	G	G	G	G	G	G	G	G	G	G	G
25364271	T/G	1	39982670	T	N	T	T	T	T	T	T	T	T	T	T	T	T	T	N	T	T	T	T	T	N	T	T	T	T	T	T	T	T	T	N	T	N	G	T	T	T	T	T	T	T	T	T	T	T
14075499	C/G	1	39997990	C	C	C	C	C	C	C	C	C	C	C	C	C	C	C	C	C	C	C	C	C	C	C	C	C	C	C	C	C	C	C	C	C	C	G	C	C	C	C	C	C	C	C	C	C	C
14073280	C/T	1	40024225	C	C	C	C	C	C	C	C	C	C	C	C	C	C	C	C	C	C	C	T	C	C	C	C	C	C	C	C	C	C	C	C	C	C	C	T	C	C	C	C	C	C	C	C	C	C
28203075	G/T	1	40312812	G	G	G	G	G	G	G	G	G	G	G	G	G	G	G	G	G	G	G	G	G	G	G	G	G	G	G	G	G	G	G	T	G	G	T	N	G	G	G	G	G	G	G	G	G	G
28497674	T/A	1	40312812	T	T	T	T	T	T	T	T	T	T	T	T	T	T	T	T	T	T	T	T	T	T	T	T	T	T	T	T	T	T	T	N	T	T	N	A	T	T	T	T	T	T	T	T	T	T
14082896	A/G	1	40366156	A	A	A	A	A	A	A	A	A	A	A	A	A	A	A	A	A	A	A	G	A	A	A	A	A	A	A	A	A	A	A	A	A	A	A	A	A	A	A	A	A	A	A	A	A	A
44876281	C/G	1	40650662	C	C	C	C	C	C	C	C	C	C	C	C	C	C	C	C	C	C	C	C	C	C	C	C	C	C	C	C	C	C	C	C	C	C	C	C	C	C	C	C	C	C	C	C	C	C
25362995	G/A	1	40663673	G	G	G	G	G	G	G	G	G	G	G	G	A	G	G	G	G	G	G	G	G	G	G	G	G	G	G	G	G	G	G	G	G	G	G	G	G	G	G	G	G	G	G	G	G	G
35150985	C/G	1	40720219	N	N	N	N	N	C	C	N	N	N	C	C	N	N	N	N	C	C	N	N	N	N	N	N	N	N	N	N	C	N	N	N	N	N	N	N	C	N	N	N	N	C	N	N	C	N
25365963	G/A	1	40720285	G	G	G	G	G	G	G	G	G	G	R	G	G	G	G	G	G	G	G	G	G	G	G	G	G	G	G	G	G	G	G	R	G	G	G	G	G	G	G	G	G	R	G	G	R	G
14078557	G/T	1	40720450	N	N	N	N	N	G	G	N	N	N	T	G	N	N	N	N	G	G	G	N	N	N	T	N	N	N	N	N	G	N	N	K	N	N	N	N	G	N	N	N	N	T	N	N	T	N
14082828	C/T	1	40797804	Y	Y	Y	Y	Y	C	Y	Y	Y	Y	Y	Y	C	Y	Y	Y	C	C	Y	Y	Y	Y	Y	Y	Y	Y	Y	Y	Y	Y	Y	Y	Y	Y	C	Y	Y	Y	Y	Y	Y	Y	Y	Y	Y	Y
14055235	T/A	1	40805948	T	T	T	T	T	T	T	T	T	T	T	T	T	T	T	T	T	T	T	T	T	T	T	T	T	T	T	T	T	T	T	T	T	T	T	T	T	T	T	T	T	T	T	T	T	T
14082026	G/T	1	40938308	G	G	G	G	G	G	G	G	G	G	G	G	G	G	G	G	G	G	G	G	G	G	G	G	G	G	G	G	G	G	G	G	G	G	G	G	G	G	G	G	G	G	G	G	G	G
25359760	C	1	40995391	C	C	C	C	C	C	C	C	C	C	C	C	C	C	C	C	C	C	C	C	C	C	C	C	C	C	C	C	C	C	C	C	C	C	C	C	C	C	C	C	C	C	C	C	C	C
25364030	C/T	1	41126849	C	C	C	C	C	C	N	C	C	C	C	C	C	C	C	C	C	C	C	C	C	C	C	C	C	C	C	C	C	C	C	C	C	C	C	C	C	C	N	C	C	C	C	C	C	Y
25358014	C/T	1	41141930	C	C	C	C	C	C	C	C	C	C	C	C	C	C	C	C	C	C	C	C	C	C	C	C	C	C	C	C	C	C	C	C	C	C	C	C	C	C	C	C	C	C	C	C	C	C
10000772	T	1	41141969	T	T	T	T	T	T	T	T	T	T	T	T	T	T	T	T	T	T	T	T	T	T	T	T	T	T	T	T	T	T	T	T	T	T	T	T	T	T	T	T	T	T	T	T	T	T
35153785	A/G	1	41216296	A	A	A	A	A	A	A	A	A	A	A	A	A	A	A	A	A	A	A	G	A	A	A	A	A	A	A	A	A	A	A	A	A	G	G	G	A	A	A	A	A	A	A	A	A	A
14074741	C/G	1	41217193	C	C	C	C	C	C	C	C	C	C	C	C	C	C	C	C	C	C	C	G	C	C	C	C	C	C	C	C	C	C	C	C	C	G	G	G	C	C	C	C	C	C	C	C	C	C
25358270	A/G	1	41223957	A	A	A	A	A	A	A	A	A	A	A	A	A	A	A	A	R	A	A	A	A	A	A	A	A	A	A	A	A	A	A	A	A	A	A	A	A	A	A	A	A	A	A	R	A	A
14075867	C/A	1	41228069	C	C	C	C	N	C	C	C	C	C	C	C	C	C	C	C	C	C	C	A	C	C	C	C	C	C	C	C	A	C	C	C	C	A	A	A	C	C	C	C	C	C	C	C	C	C
14080057	A/T	1	41230935	A	A	A	A	A	A	A	A	A	A	A	A	A	A	A	A	A	A	A	T	A	A	A	A	A	A	A	A	T	A	A	A	A	T	T	W	A	A	A	A	A	A	A	A	A	A
14080057	C/T	1	41230935	C	C	C	C	C	C	C	C	C	C	C	C	C	C	C	C	C	C	C	N	C	C	C	C	C	C	C	C	N	C	C	C	C	N	N	C	C	C	C	C	C	C	C	C	C	C
14077179	C/T	1	41473093	C	C	C	C	C	C	C	C	C	C	C	C	C	C	C	C	C	C	C	N	C	C	C	C	C	C	C	C	C	C	N	C	C	C	N	N	C	C	C	C	C	C	C	C	C	C
14058799	C/T	1	41526611	C	C	C	C	C	C	C	C	C	C	C	C	C	C	C	C	C	C	C	C	C	C	C	C	C	C	C	C	C	C	C	C	C	C	C	T	C	C	C	C	C	C	C	C	C	C
14075183	C/G	1	41527983	C	C	C	C	C	C	C	C	C	C	C	C	C	C	C	C	C	C	C	C	C	C	C	C	C	C	C	C	C	C	C	C	C	C	C	C	C	C	C	C	C	C	C	C	C	C
14074615	A/T	1	41550484	A	A	A	A	A	A	A	A	A	A	A	A	A	A	A	A	A	A	A	A	A	A	A	A	A	A	A	A	A	A	A	A	A	A	A	A	A	A	A	A	A	A	A	A	A	A
14082484	T/A	1	41556138	T	T	T	T	T	T	T	T	T	T	T	T	T	T	T	T	T	T	T	T	T	T	T	T	T	T	T	T	T	T	T	T	T	T	T	A	T	T	T	T	T	T	T	T	T	T
14086461	G/A	1	41573955	G	G	G	G	G	G	G	G	G	G	G	G	G	G	G	G	G	G	G	G	G	G	G	G	G	G	G	G	G	G	G	G	G	G	G	G	G	G	G	G	G	G	G	G	G	G
35153538	G/A	1	41574006	G	G	G	G	G	G	G	G	G	G	G	G	G	G	G	G	G	G	G	G	G	G	G	G	G	G	G	G	G	N	G	G	G	G	G	G	G	G	N	G	G	G	G	G	G	G
14074496	A/G	1	41576884	A	A	A	A	N	A	A	A	A	A	N	A	A	A	A	A	A	A	A	A	A	A	A	A	A	A	N	A	A	A	A	A	A	A	A	A	A	N	A	A	A	A	A	A	A	A
14077359	G/A	1	41596434	G	G	G	G	G	G	G	G	G	G	G	G	G	G	G	G	G	G	G	G	G	G	G	G	G	G	G	G	G	G	G	G	G	G	G	G	G	G	G	G	G	G	G	G	G	G
14087448	G/A	1	41613855	G	G	G	G	G	G	G	G	G	G	G	G	G	G	G	G	G	G	G	G	G	G	G	G	G	G	G	G	G	G	G	G	G	G	G	G	G	G	G	G	G	G	G	G	G	G
14081673	G/A	1	41614082	G	G	G	G	G	G	G	G	G	G	G	G	G	G	G	G	G	G	G	G	G	G	G	G	G	G	G	G	G	G	G	G	G	G	G	G	G	G	G	G	G	G	G	G	G	G
14084266	T/C	1	41650776	T	T	T	T	T	T	T	T	T	T	T	T	T	T	T	T	T	T	T	T	T	T	T	T	T	T	T	T	T	T	T	T	T	T	T	T	T	T	T	T	T	T	T	T	T	T
14073444	G/T	1	41654793	G	G	G	G	G	G	G	G	G	G	G	G	G	G	G	G	G	G	G	G	G	G	G	G	G	G	G	G	G	G	G	G	G	G	G	G	G	G	G	G	G	G	G	G	G	G
14074952	C/A	1	41666742	C	C	C	C	C	C	N	C	C	C	C	C	C	C	C	C	C	N	C	C	C	C	C	C	C	C	C	C	C	C	C	C	C	C	A	A	C	C	C	C	C	C	C	C	C	C
35151599	T	1	41680025	T	T	T	T	T	T	T	T	T	T	T	T	T	T	T	T	T	T	T	T	T	T	T	T	T	T	T	T	T	T	T	T	T	T	T	T	T	T	T	T	T	T	T	T	T	T
14076721	C/T	1	41694253	C	C	C	C	C	C	C	C	C	C	C	C	C	C	C	C	C	C	C	C	C	C	C	C	C	C	C	C	C	C	C	C	C	C	C	T	C	C	C	C	C	C	C	C	C	C
14076721	A/G	1	41694253	A	A	A	A	A	A	A	A	A	A	A	A	A	A	A	A	A	A	A	A	A	A	A	R	A	A	A	A	A	A	A	A	A	A	A	N	A	A	A	A	A	A	A	A	A	A
14073617	T/G	1	41694319	T	T	T	T	T	N	T	T	T	T	T	T	T	T	T	T	T	T	T	T	T	T	T	T	T	T	N	T	T	T	T	T	T	T	T	T	T	T	T	T	T	N	T	T	T	T
14074136	T/C	1	41696084	T	T	T	T	T	T	T	T	T	T	T	T	T	T	T	T	T	T	T	T	T	T	T	T	T	T	T	T	T	T	T	N	T	T	T	T	T	N	T	T	T	T	T	T	T	T
28498040	G/A	1	41750329	G	G	G	G	G	G	G	G	G	G	G	G	G	G	G	G	G	G	G	G	G	G	G	G	G	R	G	G	G	G	R	G	G	G	G	G	G	G	G	G	G	G	G	G	G	G
14086808	T/G	1	41750745	T	T	T	T	T	T	T	T	T	T	T	T	T	T	T	T	T	T	T	T	T	T	T	T	T	T	T	T	T	T	T	T	T	T	T	T	T	T	T	T	T	T	T	T	T	T
14086808	G	1	41750745	G	G	G	G	G	G	G	G	G	G	G	G	G	G	G	G	G	G	G	G	G	G	G	G	G	G	G	G	G	G	G	G	G	G	G	G	G	G	G	G	G	G	G	G	G	G
14074766	A/C	1	41770453	A	A	A	A	A	A	A	A	A	A	A	A	A	A	A	A	A	A	A	A	A	A	A	A	A	A	A	A	A	A	A	A	A	A	A	A	A	A	A	A	A	A	A	A	A	A
14082587	C/T	1	41824941	C	C	C	C	C	C	C	C	C	C	C	C	C	C	C	C	C	C	C	C	C	C	C	C	C	C	C	C	C	C	C	C	C	C	T	C	C	C	C	C	C	C	C	C	C	C
14082587	G/C	1	41824941	G	G	G	G	G	G	G	G	G	G	G	G	G	G	G	G	G	G	G	G	G	G	G	G	G	G	G	G	G	G	G	G	G	G	G	G	G	G	G	G	G	G	G	G	G	G
14078473	T	1	41832143	T	T	T	T	T	T	T	T	T	T	T	T	T	T	T	T	T	T	T	T	T	T	T	T	T	T	T	T	T	T	T	T	T	T	T	T	T	T	T	T	T	T	T	T	T	T
14081831	T/A	1	41853685	T	T	T	T	T	T	T	T	T	T	T	T	T	T	T	T	T	T	T	T	T	T	T	T	T	T	T	T	T	T	T	T	T	T	T	T	T	T	T	T	T	T	T	T	T	T
14081831	G/A	1	41853685	G	G	G	G	N	G	G	G	G	N	G	G	G	N	G	N	G	G	G	N	G	N	G	G	N	G	G	G	G	G	G	G	G	G	G	G	G	N	G	N	N	G	G	G	N	G
14081831	G/A	1	41873979	G	N	G	G	G	N	N	G	G	G	G	G	G	G	G	G	G	R	N	G	G	G	G	G	G	G	G	G	N	G	G	G	G	G	G	G	N	G	G	G	G	G	G	N	G	G
62468999	C/G	1	41880544	C	C	C	C	C	C	C	C	C	C	C	C	C	C	C	C	C	C	C	C	C	C	C	C	C	C	C	C	C	C	C	C	C	C	C	C	C	C	C	C	C	C	C	C	C	C
35153193	A/T	1	41884770	A	A	A	A	A	A	A	A	A	A	A	A	A	A	A	A	A	A	A	A	A	A	A	A	A	A	A	A	A	A	A	A	A	A	A	A	A	A	A	A	A	A	A	A	A	A
14087319	T/C	1	41910143	T	T	T	T	T	T	T	T	T	T	T	T	T	T	T	T	T	T	T	T	T	T	T	T	T	T	T	T	T	T	T	T	T	T	C	T	T	T	T	T	T	T	T	T	T	T
35151262	G/A	1	41917279	G	G	G	G	G	G	G	G	G	G	G	G	G	G	G	G	G	G	G	G	G	G	G	G	G	G	G	G	G	G	G	G	G	G	G	G	G	G	G	G	G	G	G	N	G	G
14075777	A/C	1	41917345	A	A	A	A	N	A	A	A	A	A	A	A	A	A	A	A	A	A	A	A	A	A	A	A	A	A	A	A	A	A	A	A	A	A	N	N	A	A	A	N	A	A	A	A	A	A
14075015	C/T	1	41920741	C	C	C	C	C	C	C	C	C	C	C	C	C	C	C	C	C	C	C	C	C	C	C	C	C	C	C	C	C	C	C	C	C	C	T	C	C	C	C	C	C	C	C	C	C	C
14078867	A/T	1	41926720	A	T	A	A	A	W	T	A	A	A	A	T	A	A	A	A	N	A	T	T	A	A	A	A	A	A	A	A	T	A	A	A	A	A	T	T	T	A	A	A	A	A	A	T	A	A
14078867	T/A	1	41926720	T	N	T	T	T	T	N	T	T	T	T	N	T	T	T	T	N	T	N	N	T	T	T	T	T	T	T	T	N	T	T	T	T	T	N	N	N	T	T	T	T	T	T	N	T	T
25363056	G/A	1	41926778	G	G	R	G	G	G	G	G	G	G	G	G	G	G	G	G	G	G	G	G	G	G	G	G	G	G	G	G	G	G	G	G	G	G	G	G	G	G	G	G	G	G	G	G	G	G
14086655	A/G	1	41929328	A	A	A	A	A	A	A	A	A	A	A	A	A	A	A	A	A	A	A	A	A	A	A	A	A	A	A	A	A	A	A	A	A	A	G	A	A	A	A	A	A	A	A	A	A	A
25355915	A/G	1	41939419	A	A	A	A	A	A	A	A	A	A	A	A	A	A	A	A	A	A	A	A	A	A	A	A	A	A	A	A	A	A	A	A	A	A	G	A	A	A	A	A	A	A	A	A	A	A
14076734	C/T	1	41942264	C	C	C	C	C	C	C	C	C	C	C	C	C	C	C	C	C	C	C	C	C	C	C	C	C	C	C	C	C	C	C	C	C	C	C	C	C	C	C	C	C	C	C	C	C	C
35154084	A/C	1	41953416	A	A	N	A	A	A	A	A	A	A	A	A	A	A	A	A	A	A	A	A	A	A	A	A	A	A	A	A	A	A	A	A	A	N	A	C	A	A	A	A	A	A	A	N	A	A
14073684	C/G	1	41991332	C	C	C	C	C	C	C	C	C	C	C	C	C	C	C	C	C	C	C	C	C	C	C	C	C	C	C	C	C	C	C	C	C	C	C	C	C	C	C	C	C	C	C	C	C	C
14074140	A/G	1	42007514	A	G	A	A	A	G	G	A	A	A	A	G	A	A	A	A	A	A	G	G	A	A	A	A	A	A	A	A	G	A	A	N	A	A	R	G	G	A	A	A	A	A	N	G	A	N
10005005	T/G	1	42109419	T	T	T	T	T	T	T	T	T	T	T	T	T	T	T	T	T	T	T	T	T	T	T	T	T	T	T	T	T	T	T	T	T	T	N	N	T	T	T	T	T	T	T	T	T	T
28203227	G/A	2	47847	N	R	N	N	G	G	R	G	G	G	R	G	G	N	G	G	R	G	R	N	G	N	R	R	G	G	G	G	R	R	G	R	G	R	A	G	G	N	N	N	N	R	G	G	R	N
28203227	A/G	2	47847	N	A	N	N	A	A	A	A	A	A	A	A	A	N	A	A	A	A	A	N	A	N	A	A	A	A	A	A	A	A	A	A	A	A	N	A	A	N	N	N	N	A	A	A	A	N
14074959	T/A	2	100902	A	T	A	A	T	T	T	T	T	A	T	T	T	A	T	T	T	T	T	A	T	A	T	T	T	T	T	T	T	T	T	T	T	T	A	T	T	A	A	A	A	T	T	T	T	A
14079655	T/A	2	205330	T	N	T	T	N	N	N	N	N	T	N	N	N	T	N	N	N	N	N	W	N	T	N	N	N	N	N	N	N	N	N	N	N	N	T	N	N	T	T	T	T	N	N	N	N	T
28498152	C/A	2	262342	A	N	A	A	C	C	C	N	C	N	C	C	C	A	N	N	N	N	C	A	C	A	C	N	C	C	C	C	C	N	C	C	C	C	A	C	C	A	A	A	A	C	C	C	C	A
28498152	C/A	2	262342	N	N	N	N	C	C	C	N	C	N	C	C	C	A	N	N	N	N	C	N	C	N	C	N	C	C	C	C	C	N	C	C	C	C	N	C	C	N	N	N	N	C	C	C	C	N
28498152	C/T	2	262342	N	N	N	N	C	C	C	N	C	N	C	C	C	N	N	N	N	N	C	N	C	N	C	N	C	C	C	C	C	N	C	C	C	C	T	C	C	N	N	N	N	C	C	C	C	N
28498152	A/G	2	262342	N	N	N	N	A	A	A	N	A	N	A	A	A	N	N	N	N	N	A	N	A	N	A	N	A	A	A	A	A	N	A	A	A	A	N	A	A	N	N	N	N	A	A	A	A	N
14059170	G/A	2	287228	G	G	G	G	G	G	G	G	G	G	G	G	G	G	G	G	G	G	G	G	G	G	G	G	G	G	G	G	G	G	G	G	G	G	G	G	G	G	G	G	G	G	G	G	G	G
42215523	C	2	287937	C	C	C	C	C	C	C	C	C	C	C	C	C	C	C	C	C	C	C	C	C	C	C	C	C	C	C	C	C	C	C	C	C	C	C	C	C	C	C	C	C	N	C	C	N	C
14054640	G/T	2	1041935	T	G	T	T	G	G	G	G	G	T	G	G	G	T	G	G	G	G	G	T	G	T	G	G	G	G	G	G	G	G	G	G	G	G	T	G	G	T	T	T	T	G	G	G	G	T
28497667	A/C	2	1045404	C	A	C	C	A	A	A	A	A	C	A	A	A	C	A	A	A	A	A	C	A	C	A	A	A	A	A	A	A	A	A	A	A	A	C	A	A	C	M	C	C	A	A	A	A	C
35154524	G/C	2	1081720	C	G	C	C	G	G	G	G	G	C	G	G	G	C	G	G	G	G	G	C	G	C	G	G	G	G	G	G	G	G	G	G	G	G	C	G	G	C	C	C	C	G	G	G	G	C
14054435	A/C	2	1246454	C	A	C	C	A	A	A	A	A	C	A	A	A	C	A	A	A	A	A	C	A	C	A	A	A	A	A	A	A	A	A	A	A	A	C	A	A	C	C	C	C	A	A	A	A	C
35153148	G/T	2	1246520	T	G	T	T	G	G	G	G	G	T	G	G	G	T	G	G	G	G	G	T	G	T	G	G	G	G	G	G	G	G	G	G	G	G	T	G	G	T	T	T	T	G	G	G	G	T
14060757	G/A	2	1501530	A	G	A	A	G	G	G	G	G	A	G	G	G	A	G	G	G	G	G	A	G	A	G	G	G	G	G	G	G	G	G	G	G	G	A	G	G	A	A	A	A	G	G	G	G	A
28202876	C/A	2	1502980	A	C	A	A	C	C	C	C	C	M	C	C	C	A	C	C	C	C	C	N	C	A	C	C	C	C	M	C	C	C	C	C	C	M	N	C	C	A	A	A	A	C	C	C	C	A
28202876	A/G	2	1502980	N	A	A	R	A	A	A	A	A	A	A	A	A	N	A	A	A	A	A	G	A	N	A	A	A	A	A	A	A	A	A	A	A	A	G	A	A	N	N	N	N	A	A	A	A	N
28202876	G/T	2	1502980	N	G	G	G	G	G	G	G	G	G	G	G	G	N	G	G	G	G	G	N	G	N	G	G	G	G	G	G	G	G	G	G	G	G	N	G	G	N	N	N	N	G	G	G	G	N
28497305	A/C	2	1556291	N	A	N	N	A	A	A	A	A	N	A	A	A	N	A	A	A	A	A	C	A	N	A	A	A	A	A	A	A	A	A	A	A	A	C	A	A	N	N	N	N	A	A	N	A	N
14075241	A/T	2	1637253	A	A	A	A	A	A	A	A	A	A	A	A	A	A	A	A	A	A	A	T	A	A	A	A	A	A	A	A	A	A	N	A	A	A	T	A	A	A	A	A	A	A	A	A	A	A
14075241	A/T	2	1637253	A	A	A	A	A	A	A	A	A	A	A	A	A	A	A	A	A	A	A	N	A	A	A	A	A	A	A	A	A	A	T	A	A	A	N	A	A	A	A	A	A	A	A	A	A	A
62453220	G	2	1979266	G	G	G	G	G	G	G	G	G	G	G	G	G	G	G	G	G	N	G	G	G	G	G	G	G	G	G	G	G	G	G	G	G	G	G	G	G	G	G	G	G	G	G	G	G	G
28203458	T/G	2	2020007	N	T	N	N	T	T	T	T	T	N	T	T	T	N	T	T	T	T	T	N	T	N	T	T	T	T	T	T	T	T	T	T	T	T	G	T	T	T	N	N	N	T	T	T	T	N
28201689	C/T	2	2027522	T	C	T	T	C	C	C	C	C	T	C	C	C	T	C	C	C	C	C	N	C	Y	C	C	C	C	C	C	C	C	C	N	N	C	N	C	C	T	T	T	T	C	C	C	C	T
35154595	A/G	2	2075243	G	A	G	N	A	A	A	A	A	G	A	A	A	G	A	A	A	N	A	N	A	G	A	A	A	A	A	A	A	A	N	A	A	A	A	A	A	G	G	G	G	A	A	A	N	G
35154595	C/T	2	2075243	N	C	N	N	C	C	C	C	C	N	C	C	C	N	C	C	C	N	C	N	C	N	C	C	C	C	C	C	C	C	T	C	C	C	C	C	C	N	N	N	N	C	C	C	N	N
14061101	G/A	2	2080843	A	G	A	A	G	G	G	G	G	A	G	G	G	A	G	G	G	G	G	A	G	A	G	G	G	G	G	G	G	G	G	G	G	G	A	G	G	A	A	A	A	G	G	G	G	A
25362975	T/C	2	2084349	C	T	C	C	T	T	T	T	T	C	T	T	T	C	T	T	T	T	T	C	T	C	T	T	T	T	T	T	T	T	T	T	T	T	C	T	T	C	C	C	Y	T	T	T	T	C
25360417	C/G	2	2103955	N	C	N	N	C	C	C	C	C	N	C	C	C	N	C	C	C	C	C	N	C	N	C	C	C	C	C	C	C	C	C	C	C	C	N	C	C	N	C	N	N	C	C	C	C	N
25360493	T/C	2	2106928	N	T	N	N	T	T	T	T	T	N	T	T	T	N	T	T	N	T	T	N	T	N	T	T	T	T	T	T	T	T	T	T	T	T	N	T	T	N	N	N	N	T	T	T	T	N
14081688	C/A	2	2126505	A	C	A	A	C	C	C	C	C	A	C	C	C	A	C	C	C	C	C	C	C	A	C	C	C	C	M	C	C	C	C	C	C	C	C	C	C	A	M	A	A	C	C	C	C	A
25356887	T/G	2	2148554	T	T	T	T	T	T	T	T	T	T	T	T	T	T	T	T	T	T	T	T	T	T	T	T	T	T	T	T	T	T	T	T	T	T	T	T	T	T	T	T	T	T	T	T	T	T
35152755	T/G	2	2148620	T	T	N	T	T	T	T	T	T	N	T	T	T	N	T	T	T	T	T	G	T	N	T	T	T	T	T	T	T	T	T	T	T	T	G	T	T	T	T	T	T	T	T	T	T	T
14062143	C/T	2	2158998	C	C	C	C	C	C	C	N	C	C	C	C	C	C	N	N	T	N	C	N	C	C	C	C	C	C	N	C	C	C	C	C	C	C	C	N	N	C	C	C	C	C	C	C	C	C
25363667	T/C	2	2159452	C	T	C	C	T	T	T	N	T	C	T	T	T	C	T	N	T	N	T	N	T	C	T	T	N	T	N	T	T	T	T	T	T	T	C	N	N	C	C	C	C	T	T	T	T	C
35154661	G/T	2	2168260	T	G	T	T	G	G	G	G	G	T	G	G	G	T	G	G	G	G	G	N	G	T	G	G	G	G	G	G	G	G	G	G	G	G	N	G	G	T	T	T	T	G	G	G	G	T
14082812	A/G	2	2172881	A	A	A	A	A	A	A	A	A	A	A	A	A	A	A	A	A	A	A	G	A	A	A	A	A	A	A	A	A	A	A	A	A	A	G	A	A	A	A	A	A	A	A	A	A	A
25356846	T/C	2	2216491	C	T	C	C	T	T	T	T	T	C	T	T	T	C	T	T	T	T	T	C	T	C	T	T	T	T	T	T	T	T	T	T	T	T	C	T	T	C	C	C	C	T	T	T	T	C
28497393	G/A	2	2317386	A	G	A	A	G	G	G	G	G	A	G	G	G	A	G	G	G	G	G	A	G	A	G	G	G	G	G	G	G	G	G	N	G	G	A	G	G	A	A	A	A	G	G	G	G	A
28497290	T/C	2	2317452	C	T	C	C	T	T	T	T	T	C	T	T	T	C	T	T	T	T	T	C	T	C	T	T	T	T	T	T	T	T	T	T	T	T	C	T	T	C	C	C	C	T	T	T	T	C
25362943	C/T	2	2344932	C	N	C	C	T	T	N	T	N	C	N	N	T	C	T	T	N	T	T	C	T	C	T	T	T	N	T	T	N	T	T	N	N	N	C	T	N	C	C	C	C	N	N	N	N	C
25352730	A/G	2	2355549	R	A	R	R	A	A	A	A	A	R	A	A	A	R	A	A	A	A	A	R	A	R	A	A	A	A	A	A	A	A	A	A	A	A	R	A	A	R	R	R	R	A	A	A	A	R
14075174	T/A	2	2424447	N	T	N	N	T	T	T	T	T	N	T	T	T	N	T	T	T	T	T	A	T	N	T	T	T	T	T	T	T	T	T	T	T	T	A	T	T	N	N	N	N	T	T	T	T	N
35154605	T/A	2	2424447	A	T	A	A	T	T	T	T	T	A	T	T	T	A	T	T	T	T	T	N	T	A	T	T	T	T	T	T	T	T	T	T	T	T	N	T	T	A	A	A	A	T	T	T	T	A
28202926	G/A	2	2426547	A	G	A	A	G	G	G	G	G	A	G	G	G	A	G	G	G	G	G	A	G	A	G	G	G	G	G	G	G	G	G	G	G	G	A	G	G	A	A	A	A	G	G	G	G	A
28202875	G/C	2	2710080	C	G	C	C	G	G	G	G	G	C	N	G	G	C	G	G	G	G	G	C	G	C	G	G	G	G	G	G	G	G	G	G	G	G	C	G	G	C	C	C	C	G	G	G	N	C
28203117	C/T	2	2812958	T	C	T	T	C	C	C	C	C	T	C	C	C	T	C	C	C	C	C	T	C	T	C	C	C	C	C	C	C	C	C	C	C	C	T	C	C	T	T	T	T	C	C	C	C	T
25357417	T/C	2	3186231	C	N	N	N	N	N	T	N	N	N	T	T	N	C	N	N	T	T	T	C	N	N	N	T	T	N	N	T	T	N	N	N	N	T	C	T	T	N	C	N	N	T	T	T	T	N
25364059	A/C	2	3468290	A	C	A	A	C	C	C	C	C	A	N	C	C	A	C	C	N	C	C	A	C	A	C	C	C	C	C	C	C	C	C	C	C	N	A	N	C	A	A	A	A	N	C	C	N	A
14059768	A/G	2	3494671	A	N	A	A	N	N	N	N	N	A	G	N	N	A	N	N	G	N	N	A	N	A	N	N	N	N	A	N	N	N	N	N	N	G	A	G	A	A	A	A	A	G	N	N	G	A
25365976	G/A	2	3494713	G	N	G	G	N	N	N	N	N	G	A	N	N	G	N	N	A	N	N	G	N	G	N	N	N	N	N	N	N	N	N	N	N	A	G	A	N	G	G	G	G	A	N	N	A	G
25363297	G/A	2	3519296	N	N	A	N	N	N	N	N	N	N	G	N	N	N	N	N	G	N	N	N	N	N	N	N	N	N	N	N	N	N	N	N	N	G	A	G	N	N	A	N	N	G	N	N	G	N
14056327	C/T	2	3573205	C	T	C	C	T	T	T	T	T	C	Y	T	T	C	T	T	C	T	T	C	T	C	T	T	T	T	T	T	T	T	T	T	T	C	C	C	T	C	Y	C	Y	C	T	T	C	C
14084821	T/C	2	3608242	C	T	C	C	T	T	T	T	T	C	T	T	T	C	T	T	T	T	T	C	T	C	T	T	T	T	T	T	T	T	T	T	T	T	C	T	T	C	C	C	Y	T	T	T	T	C
14074971	C/T	2	3610627	C	C	C	C	C	C	C	C	Y	C	C	C	Y	C	C	C	C	C	Y	C	C	C	C	C	C	C	C	Y	C	C	C	Y	C	Y	Y	Y	C	C	C	C	C	C	C	C	C	C
14086173	C/A	2	3615635	C	N	N	N	N	N	N	N	N	N	A	N	N	C	N	N	N	N	N	N	N	C	N	N	N	N	N	N	N	N	N	N	N	N	N	N	N	N	N	N	N	A	N	N	A	N
28202975	T/C	2	3623326	C	T	C	C	T	T	T	T	T	C	T	N	T	C	T	T	T	N	T	C	N	C	T	T	T	T	T	T	T	T	T	N	T	T	C	T	T	C	C	C	C	T	Y	T	T	C
14073721	C/G	2	3623392	G	C	G	G	C	C	C	C	C	G	C	C	C	G	C	C	C	C	C	G	C	G	C	C	C	C	C	C	C	C	C	C	C	C	G	C	C	G	G	G	G	C	C	C	C	G
25364043	A/G	2	3624023	G	A	G	G	A	A	A	A	A	G	A	A	A	G	A	A	A	A	A	G	A	G	A	A	A	A	A	A	A	A	A	A	A	A	G	A	A	G	G	G	G	A	A	A	A	G
28201654	C/T	2	3828015	N	N	N	C	N	C	C	N	C	C	C	N	N	N	N	N	N	N	N	N	N	N	N	N	N	C	N	N	N	C	C	N	N	N	C	N	N	N	N	N	C	N	N	N	N	C
35153810	T/C	2	4074882	T	T	T	N	C	C	T	C	C	T	T	N	T	T	C	C	T	C	N	T	C	T	C	C	C	T	C	C	T	C	T	C	C	T	T	C	T	T	T	T	T	T	T	T	T	T
14074536	C/T	2	4136575	C	C	C	C	T	C	C	T	T	C	C	C	C	C	T	T	C	T	C	C	T	C	Y	T	T	C	T	T	C	T	C	T	T	C	C	T	C	C	C	C	C	C	C	C	C	C
14055949	G/T	2	4367542	G	G	G	G	G	T	G	G	T	G	N	T	G	G	G	G	T	G	T	G	G	G	G	G	G	G	G	G	G	G	T	G	T	N	G	G	G	G	G	G	G	N	G	G	N	G
14055471	C/G	2	4507778	C	G	C	C	G	C	G	G	C	C	C	C	G	C	G	G	C	G	C	C	G	C	G	G	G	G	G	G	G	G	G	G	C	C	C	G	G	C	C	C	C	C	G	G	C	C
35153342	A/G	2	4522674	G	A	G	N	A	A	A	A	A	G	A	A	A	G	A	A	A	A	A	G	N	G	A	A	A	N	A	A	N	A	A	A	A	A	G	R	A	G	G	G	G	A	A	A	A	G
14057201	G/T	2	4633871	T	G	T	T	G	G	G	G	G	T	G	G	G	T	G	G	G	G	G	T	G	T	G	G	G	G	G	G	G	G	G	G	G	G	T	T	G	T	T	T	T	G	G	G	G	T
14076550	G	2	4633937	G	G	G	G	G	G	G	G	G	G	G	N	G	G	G	G	G	G	G	G	G	G	G	G	G	G	G	G	G	G	G	G	G	G	G	G	G	G	G	G	G	G	G	G	G	G
10000774	T/A	2	5293904	T	T	T	T	T	T	T	T	T	T	T	T	T	T	T	N	T	T	T	T	T	T	T	T	T	T	T	T	T	T	T	T	T	T	T	T	T	T	T	T	T	T	T	T	T	T
25366391	G/T	2	5848271	N	T	G	N	N	N	N	N	N	N	G	N	N	N	N	N	N	N	G	G	N	N	N	N	N	N	N	N	T	N	N	N	T	N	G	N	N	N	N	N	N	G	N	N	N	N
62453473	C	2	5938064	C	C	C	C	C	N	C	C	C	C	N	N	C	C	C	N	C	C	C	C	C	C	C	C	C	C	C	C	C	C	C	C	C	C	C	C	C	C	C	C	C	C	C	C	C	C
14074983	A/C	2	5953546	A	A	A	A	A	A	A	A	A	A	A	A	A	A	A	A	A	A	A	A	A	A	A	A	A	A	A	A	A	A	A	A	A	A	A	A	A	A	A	A	A	A	A	A	A	A
35155318	G/A	2	5997831	N	G	N	N	G	G	G	G	G	N	G	G	G	N	G	G	G	G	G	N	G	N	G	G	G	G	G	G	G	G	G	G	G	G	R	G	G	N	N	N	N	N	G	G	G	N
25366268	G/A	2	5998095	N	G	N	N	G	G	G	G	G	N	G	G	G	N	G	G	G	G	G	N	G	N	G	G	G	G	G	G	G	G	G	G	G	G	G	G	G	N	N	N	N	G	G	G	G	N
14078833	C/G	2	6048950	C	C	C	C	C	C	C	C	C	C	C	C	C	C	C	C	C	C	C	C	C	C	C	C	C	C	C	C	C	C	C	C	C	C	C	C	C	C	C	C	C	C	C	C	C	C
25363868	G/C	2	6100186	C	G	C	C	G	G	G	G	G	C	G	G	G	C	G	G	G	G	G	C	G	C	G	G	G	G	G	G	G	G	G	G	G	G	C	G	G	C	C	C	C	G	G	G	G	C
25363298	T/C	2	6128362	C	T	C	C	T	T	T	T	T	C	T	T	T	C	T	T	T	T	T	Y	T	C	T	T	T	T	T	T	T	T	T	T	T	T	C	T	T	C	C	C	C	T	T	T	T	C
14056216	T/C	2	6147672	C	T	C	C	T	T	T	T	T	C	T	T	T	C	T	T	T	T	T	C	T	C	T	T	T	T	T	T	T	T	T	T	T	T	Y	T	T	C	C	C	C	T	T	T	T	C
25364492	T/A	2	6283064	A	T	A	A	T	T	T	T	T	A	T	T	T	A	T	T	T	T	T	A	T	A	T	T	T	T	T	T	T	T	T	T	T	T	A	T	W	A	A	A	A	T	T	T	T	A
14084787	G/A	2	6408415	G	G	G	G	G	G	G	G	G	G	G	G	G	G	G	G	G	G	G	G	G	G	G	G	G	G	G	G	G	G	G	G	G	G	R	G	G	G	G	G	G	G	G	G	G	G
25356375	C/A	2	6447317	N	C	N	C	C	C	C	C	C	N	C	C	C	N	C	C	C	C	C	N	C	N	C	C	C	C	C	C	C	C	C	C	C	C	N	C	C	N	N	N	N	C	C	C	C	N
25365994	T/C	2	6629625	C	T	C	T	T	T	T	T	T	C	T	T	T	C	T	T	T	T	T	C	T	C	T	T	T	T	T	T	T	T	T	T	T	T	C	T	T	C	C	C	C	T	T	T	T	C
14082184	G/T	2	6712962	T	G	T	G	G	G	G	G	G	T	G	G	G	T	G	G	G	G	G	T	G	T	G	K	G	G	G	G	G	G	G	G	G	G	T	G	G	T	T	T	T	G	G	G	G	T
14076119	C/T	2	6965792	T	C	T	C	C	C	C	C	C	T	C	C	C	T	C	C	C	C	C	T	C	T	C	C	C	C	C	C	C	C	C	C	C	C	T	C	C	T	T	T	T	C	C	C	C	T
25364274	A/G	2	7000798	G	A	G	A	A	A	A	A	A	G	A	N	A	G	A	A	A	A	A	N	A	G	A	A	A	A	A	A	A	A	N	N	A	A	N	A	A	N	G	G	G	N	A	A	N	G
14085253	A/G	2	7000805	G	A	G	A	A	A	A	A	A	G	A	A	A	G	A	A	A	A	A	G	A	G	A	A	A	A	A	A	A	A	A	A	A	A	G	A	A	G	G	G	G	A	A	A	A	G
14085253	G/A	2	7000805	G	N	G	N	N	N	N	N	N	G	N	N	N	G	N	N	N	N	N	G	N	G	N	N	N	N	N	N	N	N	N	N	N	N	G	N	N	G	G	G	G	N	N	N	N	G
14075094	G/A	2	7053253	A	N	A	G	G	G	N	N	G	A	G	G	G	A	G	G	G	G	G	A	G	A	G	G	G	G	G	G	G	G	N	N	N	G	A	N	N	A	A	A	A	G	G	G	G	A
14073480	T/A	2	7185511	T	T	T	T	T	T	A	T	T	T	T	A	T	T	T	T	T	T	A	T	T	T	T	T	T	T	N	T	T	T	T	T	T	T	T	T	T	T	T	T	T	T	T	A	T	T
42215805	G/T	2	7271808	G	G	G	G	G	G	T	G	G	N	G	T	G	G	G	G	G	G	T	G	G	G	G	G	G	G	G	G	G	G	G	G	G	G	N	G	G	G	G	G	G	G	K	T	G	G
62472780	T/C	2	7279090	T	T	T	T	N	T	T	T	T	T	N	T	T	T	T	T	N	T	N	T	T	T	T	N	T	T	T	T	T	N	T	T	T	T	T	T	T	T	T	T	T	T	T	T	T	T
62472780	A/G	2	7279090	A	A	A	A	N	A	A	A	A	A	N	A	A	A	A	A	N	A	N	A	A	A	A	N	A	A	A	A	A	N	A	A	A	A	A	A	A	A	A	A	A	A	A	A	A	A
62471615	C/T	2	7708621	C	C	C	C	C	C	C	N	C	C	C	C	C	C	C	C	N	C	C	C	C	C	C	T	C	C	N	C	C	T	C	C	C	C	C	C	C	C	C	C	C	C	N	C	C	C
62468528	T/C	2	7737946	T	T	T	T	C	T	T	C	T	T	T	T	T	T	C	C	T	T	T	T	C	T	N	T	C	T	C	T	T	T	T	T	T	T	T	T	T	T	T	T	T	T	T	T	T	T
14085400	G/T	2	8216770	G	N	N	G	N	N	N	G	N	N	G	N	G	G	N	N	N	N	N	G	N	G	G	N	N	N	N	G	N	N	N	N	G	G	N	N	N	G	N	N	N	G	N	G	G	N
14085394	A/G	2	8216836	A	N	N	A	N	N	N	A	N	N	A	N	A	A	N	N	N	N	N	A	N	A	A	N	N	N	N	A	N	N	N	N	A	A	N	N	N	A	N	A	A	A	N	A	A	N
35155012	A/C	2	8352853	A	A	N	A	A	A	A	A	A	A	A	M	M	A	A	A	A	A	A	A	A	A	A	N	A	A	A	A	A	A	M	A	A	A	M	A	A	N	A	A	A	A	A	N	A	A
14087899	C/G	2	8352919	N	N	N	N	N	N	N	N	N	N	N	C	C	N	N	N	N	N	N	G	N	N	N	N	N	N	N	N	N	N	C	N	N	N	C	N	N	N	N	N	N	N	N	N	N	N
14078272	T/C	2	8551654	Y	T	Y	Y	T	T	T	T	T	Y	T	T	T	Y	T	T	T	T	T	T	T	Y	T	T	T	T	T	T	T	T	T	T	T	T	N	T	T	Y	Y	Y	Y	T	T	T	T	T
14078273	C/G	2	8551654	G	C	G	S	C	C	C	C	C	G	C	C	C	S	C	C	C	C	C	N	C	S	C	C	C	C	C	C	C	C	C	C	C	C	N	C	C	G	G	G	G	C	C	C	C	N
10005003	A/C	2	8909481	N	A	N	A	A	N	N	A	N	A	A	A	A	N	N	A	A	N	A	A	A	N	N	A	A	N	A	A	A	N	A	N	N	N	A	A	A	N	N	N	N	A	N	A	A	A
28201974	G/A	2	9060384	N	R	N	N	G	G	N	G	G	A	A	N	G	N	R	G	G	G	N	N	G	N	G	G	G	N	G	G	R	G	N	G	G	A	N	N	R	N	N	N	N	A	G	N	A	N
35154619	A/C	2	9061161	N	N	N	N	N	N	N	N	N	N	N	N	N	N	N	N	N	N	N	N	N	N	N	N	N	N	N	N	N	N	N	A	N	N	C	N	N	N	N	N	N	N	N	N	N	N
14081769	G	2	9597318	G	G	G	G	G	G	G	G	G	G	G	G	G	G	G	G	G	G	G	G	G	G	G	G	G	G	G	G	G	G	G	G	G	G	G	G	G	G	G	G	G	G	G	G	G	G
62463047	C/T	2	9597384	C	C	C	C	C	C	C	C	C	C	C	C	C	C	C	C	C	C	C	C	C	C	C	C	C	C	C	C	C	C	C	C	C	C	C	C	C	C	C	C	C	C	C	C	C	C
14087372	C/T	2	9731797	Y	C	T	T	C	C	C	C	C	Y	C	C	C	N	C	C	C	C	C	N	C	Y	C	C	C	C	C	C	C	C	C	C	C	N	N	N	C	Y	Y	T	Y	C	C	C	C	C
14080242	T/C	2	10127378	T	T	T	T	T	T	T	T	T	T	C	T	T	T	T	T	T	T	T	T	T	T	T	T	T	T	T	T	T	T	T	T	T	C	T	T	T	T	T	T	T	C	T	T	C	T
62462975	C/T	2	11607592	C	C	C	C	C	C	C	C	C	C	C	C	C	C	C	C	N	C	C	C	C	C	C	C	C	C	C	C	C	C	C	C	C	C	C	C	C	C	C	C	C	C	C	C	C	C
35153170	A/C	2	12887911	A	N	A	C	A	A	A	N	A	A	C	A	A	C	N	C	A	A	N	C	N	A	N	A	A	A	N	N	A	A	A	A	A	C	C	A	A	A	N	A	A	C	A	A	C	C
35154389	T/A	2	12949290	T	T	T	T	T	T	T	T	T	T	T	T	T	T	T	T	T	T	T	T	T	T	T	T	T	T	T	T	T	T	T	T	T	T	T	T	T	T	T	T	T	T	T	T	T	T
25363567	G/A	2	12969206	R	G	R	R	G	R	R	G	G	R	R	R	R	R	G	G	R	G	R	N	G	R	R	G	G	G	G	G	R	G	G	R	G	G	N	N	R	R	R	R	R	R	G	R	R	R
25359200	C/T	2	13170159	C	C	C	C	C	C	C	C	C	C	C	C	C	C	C	C	C	C	C	C	C	C	C	C	C	C	C	C	C	C	C	C	C	C	C	C	C	C	C	C	C	C	C	C	C	C
35153428	C/T	2	13263158	C	C	C	T	C	C	C	C	C	C	C	C	C	T	C	C	C	C	C	C	C	C	C	C	C	C	C	C	C	C	C	C	C	C	C	C	C	C	C	C	C	C	C	C	C	C
25364151	G/A	2	13394971	G	A	G	G	G	A	G	G	G	G	G	G	G	G	G	G	A	A	G	G	G	G	G	G	G	G	G	G	G	G	G	G	G	G	G	A	G	G	G	G	G	G	G	N	G	G
25357469	A/G	2	13941025	A	A	A	A	A	A	G	A	A	A	A	R	A	A	A	A	A	A	G	A	A	A	A	A	A	A	A	A	A	A	A	A	A	A	A	G	G	A	A	A	A	A	A	G	A	A
35153109	A/T	2	13984725	A	A	A	A	A	A	T	N	A	A	A	T	A	A	A	A	A	A	T	A	A	A	A	N	A	A	A	A	A	A	A	A	A	A	A	T	T	A	A	A	A	A	A	T	A	A
28202013	C/T	2	14147596	C	C	N	N	C	C	N	C	C	C	N	N	C	N	C	N	N	C	N	C	C	C	C	C	C	C	C	C	C	N	C	C	N	C	C	N	T	C	C	N	C	N	C	N	C	C
14073842	G/A	2	14226114	G	G	G	G	G	G	A	G	G	G	G	A	G	G	G	G	G	G	A	G	G	G	G	G	G	G	G	G	G	G	G	G	G	G	G	A	A	G	G	G	G	G	G	A	G	G
35154547	C/T	2	14226180	C	C	C	C	C	C	T	C	C	C	C	T	C	C	C	C	C	C	N	C	C	C	N	C	C	C	C	C	C	C	C	N	C	C	C	T	T	C	C	C	C	C	C	T	C	C
14081521	G/A	2	14234920	G	G	G	G	G	G	A	G	G	G	G	A	G	G	G	G	G	G	A	G	G	G	G	G	G	G	G	G	G	G	G	G	G	G	G	A	A	G	G	G	G	G	G	A	G	G
25355077	G/T	2	14277288	G	G	G	G	G	G	T	G	G	G	G	T	G	G	G	G	G	G	T	G	G	G	G	G	G	G	G	G	G	G	G	G	G	G	G	T	T	G	G	G	G	G	G	T	K	G
25363951	T/G	2	14277348	T	T	T	T	T	T	G	T	T	T	T	G	T	T	T	T	T	T	G	T	T	T	T	T	T	T	T	T	T	T	T	T	T	T	T	G	G	T	T	T	T	T	T	G	T	T
35154085	A/C	2	14461172	C	N	C	A	A	A	A	A	A	C	A	A	A	A	A	N	A	N	A	A	A	C	A	A	A	A	A	A	A	A	A	A	A	A	A	C	A	C	C	C	C	A	A	A	A	A
14073317	G/C	2	14461238	G	G	G	G	G	G	G	G	G	G	G	G	G	G	G	G	G	G	G	G	G	G	G	G	G	G	G	G	G	G	G	G	G	G	G	G	G	G	G	G	G	G	G	G	G	G
14074450	G/T	2	14484977	G	G	G	G	G	G	G	G	G	G	G	G	G	G	G	G	G	G	G	G	G	G	G	G	G	G	G	G	G	G	G	G	G	G	G	G	G	G	G	G	G	G	G	G	G	G
14075887	C/G	2	14495319	C	C	C	C	C	C	C	C	C	C	C	C	C	C	C	C	C	C	C	C	C	C	C	C	C	C	C	C	C	C	C	C	C	C	C	C	C	C	C	C	C	C	C	C	C	C
35152648	G/A	2	14516381	G	N	G	N	G	G	G	G	G	G	G	G	G	G	G	G	N	G	G	G	G	G	G	G	G	G	G	G	G	G	G	N	G	G	G	N	G	G	G	G	G	N	G	G	G	G
35152648	G/T	2	14516381	G	N	G	N	G	G	G	G	G	G	G	G	G	G	G	G	N	G	G	G	G	G	G	G	G	G	G	G	G	G	G	N	G	G	G	N	G	G	G	G	G	N	G	G	G	G
62453212	G/C	2	14720477	G	G	G	G	G	G	G	G	G	G	G	G	G	G	G	G	G	G	G	G	G	G	G	G	G	G	G	G	G	G	G	G	G	G	G	G	G	G	G	G	G	G	G	G	G	G
14061460	C/T	2	14927275	C	C	C	C	C	C	C	C	C	C	C	C	C	C	C	C	C	C	C	C	C	C	C	C	C	C	C	C	C	C	C	C	C	C	C	C	C	C	C	C	C	C	C	C	C	C
28496983	C/A	2	14929189	C	C	C	C	C	C	C	C	C	C	C	C	C	C	C	C	C	C	C	C	C	C	C	C	C	C	C	C	C	C	C	C	C	C	C	C	C	C	C	C	C	C	C	C	C	C
25360507	T/A	2	15530484	T	N	T	N	T	T	T	T	T	T	T	T	T	T	T	N	T	T	T	T	T	T	T	T	T	T	T	T	T	T	T	T	T	T	T	T	T	W	T	T	T	T	T	T	T	T
14079560	T/A	2	15739235	T	T	T	T	T	T	T	T	T	T	T	T	T	T	T	T	T	T	T	T	T	T	T	T	T	T	T	T	T	T	T	T	T	A	T	T	T	T	T	T	T	T	T	T	T	T
14085617	C/T	2	15803367	C	C	C	C	C	C	C	C	C	C	C	C	C	C	C	C	C	C	C	C	C	C	C	C	C	C	C	C	C	C	C	C	C	T	C	C	C	C	C	C	C	C	C	C	C	C
14082058	A/G	2	16315451	A	A	A	A	A	A	A	A	A	A	A	A	A	A	A	A	A	A	A	A	A	A	A	A	A	A	A	A	A	A	A	A	A	A	A	A	A	A	A	A	A	A	A	A	A	A
14087049	C/T	2	16414233	C	C	C	C	C	C	C	C	C	C	C	C	C	C	C	C	C	C	C	C	C	C	C	C	C	C	C	C	C	C	C	C	C	C	C	C	C	C	C	C	C	C	C	C	C	C
14076897	T/C	2	16523539	T	T	T	T	T	T	T	T	T	T	T	T	T	T	T	T	T	T	T	T	T	T	T	T	T	T	T	T	T	T	T	T	T	T	T	T	T	T	T	T	T	T	T	T	T	T
35153440	T/A	2	16524560	T	T	T	T	T	T	T	N	T	T	T	N	N	N	T	T	T	N	T	T	T	T	T	T	T	T	N	T	T	T	T	T	T	T	T	T	T	T	T	T	T	N	N	T	N	T
14078899	C	2	16677556	C	C	C	C	C	C	C	C	C	C	C	C	C	C	C	C	C	C	C	C	C	C	C	C	C	C	C	C	C	C	C	C	C	C	C	C	C	C	C	C	C	C	C	C	C	C
14078899	G/A	2	16677556	G	G	G	G	G	G	G	G	G	G	G	G	G	G	G	G	G	G	G	G	G	G	G	G	G	G	G	G	G	G	G	G	G	G	G	G	G	G	G	G	G	G	G	G	G	G
14076761	G/T	2	16720909	G	G	G	G	G	G	G	G	G	G	G	G	G	G	G	G	G	G	G	G	G	G	G	G	G	G	G	G	G	G	G	G	G	G	G	G	G	G	G	G	G	G	G	G	G	G
14081839	A/T	2	16730699	A	A	A	A	N	A	N	A	A	A	A	A	A	A	A	A	A	A	A	N	A	N	A	A	A	A	A	A	A	A	A	N	A	A	A	A	A	A	A	A	A	A	A	A	N	A
28497645	C/T	2	16848079	N	C	N	C	C	C	C	C	C	N	C	C	C	C	C	C	C	C	C	N	C	N	C	C	C	C	C	C	C	C	C	C	C	N	N	C	C	N	N	N	N	C	C	C	C	N
25355562	C/A	2	16858515	C	C	C	C	C	C	C	C	C	C	C	C	C	C	C	C	C	C	C	C	C	C	C	C	C	C	C	C	C	C	C	C	C	C	C	C	C	C	C	C	C	C	C	C	C	C
25355562	G/A	2	16858515	G	G	G	G	G	G	G	G	G	G	G	G	G	G	G	G	G	G	G	G	G	G	G	G	G	G	G	G	G	G	G	G	G	G	G	G	G	G	G	G	G	G	G	G	G	G
14085678	G/A	2	16864162	G	G	G	G	G	G	G	G	G	G	G	G	G	G	G	G	G	G	G	G	G	G	G	G	G	G	G	G	G	G	G	G	G	G	G	G	G	G	G	G	G	G	G	G	G	G
14076649	A/G	2	17247566	A	A	A	A	A	A	A	A	A	A	A	A	A	A	A	A	A	A	A	A	A	A	A	A	A	A	A	A	A	A	A	A	A	A	A	A	A	A	A	A	A	A	A	A	A	A
14074791	A/G	2	17313427	N	A	N	N	A	G	A	A	A	N	G	A	A	N	A	A	G	A	A	A	A	N	A	A	A	A	A	A	A	A	A	A	A	G	A	G	A	N	N	N	A	G	A	A	G	N
14085042	T/C	2	17378830	T	T	T	T	T	T	T	T	T	T	T	T	T	T	T	T	Y	T	T	T	T	T	T	T	T	T	T	T	T	T	T	T	T	T	T	T	T	T	T	T	T	T	T	T	T	T
14073875	A/G	2	17498482	A	A	A	A	A	A	A	A	A	A	A	A	A	A	A	A	A	A	A	A	A	A	A	A	A	A	A	A	A	A	A	A	A	A	A	A	A	A	A	A	A	A	A	A	A	A
14082788	C/A	2	17548126	A	A	A	A	C	C	C	C	C	A	A	C	A	A	C	C	C	C	C	A	C	A	C	C	C	C	C	C	C	C	C	C	C	A	A	C	C	A	A	A	A	A	C	C	A	A
14076738	G/A	2	17561980	A	A	A	A	G	N	G	G	G	A	A	G	A	A	G	G	G	G	G	N	G	A	G	N	G	N	G	G	G	G	G	G	G	N	A	N	G	A	A	A	A	A	G	G	A	A
14087084	T/C	2	17593653	T	T	T	T	T	T	T	T	T	T	T	T	T	T	T	T	T	T	T	C	T	T	T	T	T	T	T	T	T	T	T	T	T	T	T	N	T	T	T	T	T	T	T	T	T	C
14087084	T/C	2	17593653	T	T	T	T	T	T	T	T	T	T	T	T	T	T	T	T	T	T	T	N	T	T	T	T	T	T	T	T	T	T	T	T	T	T	T	N	T	T	T	T	T	T	T	T	T	N
14086929	A/T	2	17593924	T	T	T	T	A	A	A	A	A	T	T	A	T	T	A	A	A	A	A	N	A	T	A	A	A	A	A	A	A	A	A	A	A	T	T	N	A	T	T	T	T	T	A	A	T	N
14076207	C/T	2	17638385	C	C	C	C	C	C	C	C	C	N	C	C	C	N	C	C	C	C	C	T	C	N	C	C	C	C	C	C	C	C	C	C	C	C	C	C	C	C	C	C	N	N	C	C	C	C
14076638	A/T	2	17656021	A	A	A	A	A	A	A	A	A	A	A	A	A	A	A	A	A	A	A	T	A	A	A	A	A	A	A	A	A	A	A	A	A	A	A	A	A	A	A	A	A	A	A	A	A	A
14080521	C/T	2	17748541	T	C	T	T	C	C	C	N	C	T	T	N	C	T	C	C	C	C	C	N	C	T	C	C	C	C	C	C	C	C	C	C	C	T	T	C	C	T	T	T	T	T	C	C	T	N
14078234	G/A	2	17875695	G	G	R	G	G	G	N	G	G	G	G	N	G	G	G	G	G	G	N	G	G	G	G	G	G	G	G	G	N	G	G	N	G	G	N	G	N	G	G	G	G	G	N	N	G	G
35154519	C/A	2	17875695	C	C	C	C	C	C	A	C	C	C	C	A	C	C	C	C	C	C	A	C	C	C	C	C	C	C	C	C	A	C	C	A	C	C	N	C	A	C	C	C	C	C	A	A	C	C
14086208	C/T	2	18028391	C	C	C	C	C	C	C	C	C	C	C	C	C	C	C	C	C	C	C	C	C	C	C	C	C	C	C	C	C	C	C	C	C	C	C	C	C	C	C	C	C	C	C	C	C	C
14077128	A/T	2	18059728	T	A	T	T	A	A	A	A	A	T	A	A	A	T	A	A	A	A	A	A	A	T	A	A	A	A	A	A	A	A	A	A	A	A	T	A	A	T	T	T	T	A	A	A	A	A
14078957	T/A	2	18282096	A	T	A	A	T	T	T	T	T	A	T	T	T	A	T	T	T	T	T	A	T	A	T	T	T	T	T	T	T	T	T	T	T	T	T	T	T	A	A	A	A	T	T	T	T	T
14074904	A/G	2	18315476	G	A	G	G	A	A	A	A	A	G	G	A	A	G	A	A	A	A	A	A	A	G	A	A	A	A	A	A	A	A	A	A	A	G	A	G	R	G	G	G	G	G	A	A	R	A
10000764	T/A	2	18383271	N	N	N	N	T	T	T	T	T	N	T	T	T	N	T	T	T	T	T	N	N	N	T	T	T	T	T	T	T	T	T	T	T	T	A	N	T	N	N	N	N	T	T	N	N	T
25364054	G/A	2	18384897	A	G	A	A	G	G	G	G	G	A	G	G	G	A	G	G	G	G	G	A	G	A	G	G	G	G	G	G	G	G	G	G	G	G	G	A	G	A	A	A	A	G	G	G	G	G
25363856	C/A	2	18384963	A	C	A	A	C	C	C	C	C	A	C	C	C	A	C	C	C	C	C	A	C	A	C	C	C	C	C	C	C	C	C	C	C	C	A	A	C	A	A	A	A	C	C	C	C	C
25365348	G/T	2	18410111	G	G	G	G	G	G	G	G	G	G	G	G	G	G	G	G	G	G	G	G	G	G	G	G	G	G	G	G	G	G	G	G	G	G	T	G	G	G	G	G	G	G	G	G	G	G
25355932	T/A	2	18603115	T	T	T	T	T	T	T	T	T	T	W	T	T	T	T	T	T	T	T	T	T	T	T	T	T	T	T	T	T	T	T	T	T	T	T	T	T	T	T	T	T	W	T	T	W	T
10000720	C	2	18647171	C	C	C	C	C	N	C	C	C	C	C	C	C	C	C	C	C	C	C	C	C	C	C	C	C	C	C	C	C	C	C	N	C	C	C	C	C	C	C	C	C	C	C	C	C	C
25364155	G/T	2	18661012	G	G	G	G	G	G	G	G	G	G	G	G	G	G	G	G	G	G	G	G	G	G	G	G	G	G	G	G	G	G	G	G	G	G	G	G	G	G	G	G	G	G	G	G	G	T
62452890	G/T	2	18661078	G	G	G	G	G	G	T	G	G	G	G	G	G	G	G	G	G	G	G	G	G	G	G	G	G	G	G	G	G	G	G	G	G	G	G	N	G	G	G	G	G	G	G	G	G	G
25364155	A/C	2	18666422	A	A	A	A	A	A	A	A	A	A	A	A	A	A	A	A	A	A	A	A	A	A	A	A	A	A	A	A	A	A	A	A	A	A	A	A	A	A	A	A	A	A	A	A	A	M
14082322	C/T	2	18824043	C	C	C	C	C	C	C	C	C	C	C	C	C	C	C	C	C	C	C	C	C	C	C	C	C	C	C	C	C	C	C	C	C	C	C	C	C	C	C	C	C	C	C	C	C	C
14081988	T/A	2	19060301	T	T	W	T	T	T	T	T	T	T	T	T	T	T	T	T	T	T	T	T	T	T	T	T	T	T	T	T	T	T	T	T	T	T	T	T	T	T	T	T	T	T	T	T	T	T
14081988	G/A	2	19060301	G	G	G	G	G	G	G	G	G	G	G	G	G	G	G	G	G	G	G	R	G	G	G	G	G	G	G	G	G	G	G	G	G	G	G	G	G	G	G	G	G	G	G	G	G	G
25366774	T/C	2	19381790	T	T	T	T	T	T	T	T	T	T	T	T	T	T	T	T	T	T	T	T	T	T	T	T	T	T	T	T	T	T	T	T	T	T	T	T	Y	T	T	T	T	T	T	T	T	T
14076107	A/G	2	19382138	R	R	R	R	R	A	A	R	R	R	R	A	R	R	R	R	R	R	R	R	R	R	R	R	R	R	R	R	R	R	A	R	G	R	R	R	R	R	R	R	R	R	R	R	R	R
14077173	A/T	2	19589593	A	A	A	A	A	A	A	A	A	A	T	A	A	A	A	A	A	A	A	A	A	A	A	A	A	A	A	A	T	A	T	A	A	T	A	T	A	A	A	A	A	T	A	A	T	A
14074788	T/C	2	19753929	T	T	T	T	T	C	T	T	T	T	C	T	C	T	T	T	C	T	T	T	T	T	T	T	T	T	T	T	T	T	C	T	T	C	T	C	T	T	T	T	T	C	T	T	C	C
14074274	C/A	2	19791763	C	C	C	C	C	C	C	C	C	C	C	C	C	C	C	C	C	C	C	C	C	C	C	C	C	C	C	C	C	C	C	C	C	C	C	C	C	C	C	C	C	C	C	C	C	C
28203178	G/T	2	19793150	G	T	G	G	G	G	G	G	T	G	G	T	G	G	G	G	G	G	T	G	G	G	G	T	G	T	G	G	N	T	G	G	T	G	T	G	G	G	G	G	G	G	N	G	G	G
14054481	A	2	19794231	A	A	A	A	A	A	A	A	A	A	A	A	A	A	A	A	A	A	A	A	A	A	A	A	A	A	A	A	A	A	A	A	A	A	A	A	A	A	A	A	A	A	A	A	A	A
28203084	C/T	2	19829183	C	T	C	C	T	C	T	T	T	C	C	T	C	C	T	T	C	T	T	C	T	C	T	T	T	T	T	T	T	T	C	T	T	C	C	C	T	C	C	C	C	Y	T	T	C	C
28202921	A/G	2	19829917	A	G	A	A	G	A	G	G	G	N	A	G	A	A	G	N	A	G	G	A	N	A	G	N	G	G	G	G	G	G	A	N	G	A	A	A	G	A	A	A	A	A	G	G	A	N
14062144	A/G	2	19839345	N	N	N	N	N	A	N	N	N	N	A	N	A	N	N	N	A	N	N	N	N	N	N	N	N	N	N	N	N	N	A	N	N	A	N	A	N	N	N	N	N	A	N	N	A	A
28202993	A/G	2	19944063	G	A	G	G	A	A	A	A	A	G	A	A	A	G	A	A	N	A	A	G	N	G	A	N	A	N	A	A	A	A	A	A	A	R	G	G	A	G	G	G	G	A	A	N	A	R
25363232	G/A	2	20073452	A	G	A	A	G	G	G	G	G	A	G	G	G	A	G	G	G	G	G	A	G	A	G	G	G	G	G	G	G	G	G	G	G	G	A	A	G	A	A	A	A	G	G	G	G	G
42215849	C/G	2	20228096	C	C	C	C	C	C	C	C	C	C	C	C	C	C	C	C	C	C	N	C	C	C	C	C	C	C	C	C	C	C	C	C	C	C	C	C	C	C	C	C	C	C	C	C	C	C
35153469	C/A	2	20228162	C	C	C	C	C	C	C	C	C	C	C	C	C	C	C	C	C	C	C	C	C	C	C	C	C	C	C	C	C	C	C	C	C	C	C	C	C	C	C	C	C	C	C	C	C	C
14058051	G/A	2	20280041	G	G	G	G	G	G	G	G	G	G	G	G	G	G	G	G	G	G	G	G	G	G	G	G	G	G	G	G	G	G	G	G	G	G	G	G	G	G	G	G	G	G	G	G	G	G
14077442	G/A	2	20323975	G	G	G	G	G	G	G	G	N	G	G	G	G	G	G	G	G	G	G	G	G	G	G	N	G	G	G	G	G	N	G	G	N	G	G	G	G	G	G	G	G	G	G	G	G	G
28202904	A/C	2	20379845	N	A	A	A	A	C	N	A	C	A	C	A	C	A	N	A	C	A	A	A	A	N	N	C	A	A	A	A	C	C	A	N	C	A	A	A	C	A	A	A	A	N	A	C	C	C
62456360	G/C	2	20606965	G	G	G	G	G	G	G	G	G	G	G	G	G	G	G	G	G	G	G	G	G	G	G	G	G	G	G	G	G	G	G	G	G	G	G	G	G	G	G	G	G	G	G	G	G	G
35153184	G/T	2	20607200	G	N	G	G	G	G	G	G	G	G	G	G	G	G	G	G	G	G	G	T	G	G	G	G	G	G	G	G	G	G	N	N	N	T	T	G	G	G	G	G	G	G	T	G	G	G
25354318	C/T	2	20665428	C	C	C	C	C	C	C	C	C	C	C	C	C	C	C	C	C	C	C	T	C	C	C	C	C	C	C	C	C	C	C	C	C	T	T	C	C	C	C	C	C	C	T	C	C	C
14078019	T/C	2	20918079	T	T	T	T	T	T	T	T	T	T	C	T	T	T	T	T	T	T	T	N	T	T	T	T	T	T	T	T	T	T	T	T	T	T	T	T	T	T	T	T	T	C	T	T	C	T
14074329	G/A	2	21026717	N	N	N	G	N	N	N	G	N	N	N	N	N	N	N	N	A	N	N	N	G	N	N	N	G	G	G	G	N	N	N	G	G	G	G	G	G	G	N	G	G	A	N	N	A	A
14082732	T/A	2	21033960	N	T	N	N	T	T	T	T	T	N	N	T	N	N	T	T	N	T	T	A	T	N	T	T	T	T	T	T	N	T	T	T	T	T	T	T	T	N	N	N	N	N	T	T	N	N
28497957	C/A	2	21033960	A	C	A	A	C	A	C	C	C	A	A	C	A	A	C	C	A	C	C	N	C	A	C	C	C	C	C	C	A	C	C	C	C	C	C	C	C	A	A	A	A	A	C	C	A	A
14084178	G/T	2	21043664	G	G	G	G	G	G	G	G	G	G	G	G	G	G	G	G	G	G	G	T	G	G	G	G	G	G	G	G	G	G	G	G	G	G	G	G	G	G	G	G	G	G	G	G	G	G
14057382	T/A	2	21046661	T	T	T	T	T	A	T	T	T	T	A	T	A	T	T	T	A	T	T	T	T	T	T	T	T	T	T	T	A	T	T	T	T	T	T	T	T	T	T	T	T	N	T	T	N	A
14055177	G/C	2	21047610	G	G	G	G	G	C	G	G	G	G	C	G	C	G	G	G	C	G	G	G	G	G	G	G	G	G	G	G	C	G	G	G	G	G	G	N	G	G	G	G	G	C	G	S	C	C
14073371	T/G	2	21082770	T	T	T	T	T	T	T	T	K	T	T	T	T	T	T	T	T	T	T	G	T	T	T	T	T	T	T	T	T	T	T	T	T	T	G	T	T	T	T	T	T	T	T	T	T	T
28497664	C/T	2	21119758	C	C	C	C	C	T	C	C	C	C	C	C	T	C	C	C	T	C	C	C	C	C	C	C	C	T	C	C	T	C	C	C	C	T	C	T	T	C	C	C	C	C	Y	T	C	C
28203001	T/C	2	21537885	C	T	Y	C	T	T	T	T	T	C	T	T	T	C	T	T	T	T	T	T	T	C	T	T	T	T	T	T	T	T	T	T	T	T	T	T	T	C	C	C	C	T	T	T	T	T
14058387	G	2	21700557	G	G	G	N	N	G	G	G	G	G	N	G	G	G	G	G	N	N	G	G	N	G	G	G	G	N	G	G	G	G	N	N	G	N	G	G	G	G	G	G	G	N	G	G	G	N
14087904	C/T	2	21700623	C	C	C	N	C	C	C	C	C	C	N	C	C	C	C	N	C	C	C	T	C	C	C	C	C	N	C	C	C	N	C	N	C	C	C	C	C	C	C	C	C	N	C	C	N	C
14076818	G/A	2	21731860	G	G	G	G	G	G	G	G	G	G	G	G	G	G	G	G	G	G	G	G	G	G	G	G	G	G	G	G	G	G	G	G	G	G	G	G	G	G	G	G	G	G	G	G	G	N
25364987	A/G	2	22023494	G	A	G	G	A	A	A	A	A	G	A	A	A	G	A	A	A	A	A	G	A	G	A	A	A	A	A	A	A	A	A	A	A	A	G	G	A	G	G	G	G	A	A	A	A	A
25363059	A/G	2	22084227	G	A	G	G	A	A	A	A	A	G	A	A	A	G	A	A	A	A	A	G	A	G	A	A	A	A	A	A	A	A	A	A	A	A	G	A	A	G	G	G	G	A	A	A	A	A
14060784	G	2	22094686	G	G	G	G	G	G	G	G	G	G	G	G	G	G	G	G	G	G	G	G	G	G	G	G	G	G	G	G	G	G	G	G	G	G	G	G	G	G	G	G	G	G	G	G	G	G
14058615	G/A	2	22145207	G	G	G	G	G	G	G	G	G	G	A	G	G	G	G	G	G	G	G	G	G	G	G	G	G	G	G	G	G	G	G	G	A	A	G	G	G	G	G	G	G	A	A	G	A	A
14054367	T/A	2	22310547	T	T	T	T	T	T	T	T	T	T	T	T	T	T	T	T	T	T	T	T	T	T	T	T	T	T	T	T	T	T	T	T	T	T	N	T	T	T	T	T	T	T	T	T	T	T
25366729	G/C	2	22337543	G	G	G	G	G	G	G	G	G	G	G	G	G	G	G	G	G	G	G	G	G	G	G	G	G	G	G	G	G	G	G	G	G	G	C	G	G	G	G	G	G	G	G	G	G	G
42215802	T	2	22349054	T	T	T	T	T	N	T	T	T	T	N	T	T	N	T	T	T	T	T	T	T	T	N	T	T	T	T	T	T	T	T	T	T	T	T	T	T	T	T	T	T	T	N	T	T	T
14076423	T/C	2	22349120	T	T	T	T	T	T	T	T	T	T	T	T	T	T	T	T	T	T	T	T	T	T	T	T	T	T	T	T	T	T	T	T	T	T	T	T	T	T	T	T	T	T	T	T	T	T
14086455	G/A	2	22374912	G	G	G	G	N	G	G	N	G	G	G	G	G	G	N	N	G	G	G	G	N	G	G	N	N	G	A	G	G	N	G	G	G	G	A	G	G	G	G	G	G	N	G	N	G	N
14074447	G	2	22375395	G	G	G	G	G	G	G	G	G	G	G	G	G	G	G	G	G	G	G	G	G	G	G	G	G	G	G	G	G	G	G	N	G	G	N	G	G	G	G	G	G	G	G	G	G	G
35152770	G	2	22407255	G	G	G	G	G	N	N	G	G	N	G	N	N	N	G	G	N	G	N	G	G	G	N	G	G	N	G	N	N	G	N	G	N	N	N	G	N	G	G	G	G	G	G	N	N	G
25359511	A/T	2	22412650	A	A	A	A	A	T	T	A	A	A	A	T	T	A	A	A	T	A	T	N	A	A	W	A	A	T	A	T	T	A	T	A	T	T	T	A	T	A	A	A	A	A	A	A	A	A
14074978	A/T	2	22441729	A	A	A	A	A	A	A	A	A	A	A	A	A	A	A	A	A	A	A	A	A	A	A	A	A	A	A	A	A	A	A	A	A	A	T	A	A	A	A	A	A	A	A	A	A	A
14061270	G/A	2	22501767	G	G	G	G	G	G	A	G	G	G	G	A	G	G	G	G	G	G	R	G	G	G	G	G	G	G	G	G	G	G	G	G	G	G	G	G	A	G	G	G	G	G	G	G	G	G
62462949	C/T	2	22515143	C	C	C	C	C	C	C	C	C	C	C	C	C	C	C	C	C	C	C	C	C	C	C	C	C	C	C	C	C	C	C	C	C	C	C	C	C	C	C	C	C	C	C	C	N	C
28497693	G/T	2	22528067	G	G	G	G	G	G	G	G	G	G	G	G	G	G	G	G	G	G	T	G	G	G	G	G	G	T	G	T	G	G	T	G	G	T	G	K	G	G	G	G	G	G	G	G	G	G
14061970	G	2	22635708	G	G	G	G	G	G	G	G	G	G	G	G	G	G	G	G	G	G	G	G	G	G	G	G	G	G	G	G	G	G	G	G	G	G	G	G	G	G	G	G	G	G	G	G	G	G
14073328	G	2	22635774	N	G	N	N	G	G	G	G	G	N	G	G	G	N	G	G	G	G	G	G	G	N	G	G	G	G	G	G	G	G	G	G	G	G	G	G	G	G	G	N	N	G	G	G	G	G
14077682	A/G	2	22642480	G	A	G	G	N	A	A	N	A	G	N	A	A	G	N	N	A	N	A	N	N	G	A	A	N	A	N	A	A	A	A	A	A	A	N	N	A	G	G	G	G	A	N	A	A	A
14077669	A/T	2	22643773	T	A	T	T	N	A	A	N	A	T	A	A	A	T	N	N	A	N	A	N	N	T	A	A	N	A	N	A	A	A	A	A	A	A	N	N	A	T	T	T	T	A	N	A	A	A
14083596	G/A	2	22645592	G	G	G	G	A	G	G	A	G	G	G	G	G	G	A	A	G	A	G	A	A	G	R	G	A	G	A	G	G	G	G	G	G	G	A	A	G	G	G	G	G	G	A	G	G	G
14085447	T/C	2	22655257	T	T	T	T	C	T	T	C	T	T	T	T	T	T	C	C	T	C	T	C	C	T	Y	T	C	T	C	T	T	T	T	T	T	T	C	C	T	T	T	T	T	T	C	T	T	T
14085447	G/A	2	22655257	G	G	G	G	A	G	G	A	G	G	G	G	G	G	A	A	G	A	G	A	A	G	R	G	A	G	A	G	G	G	G	G	G	G	R	A	G	G	G	G	G	G	A	G	G	G
14075647	G/A	2	22699310	A	G	A	A	A	G	A	A	A	A	G	A	G	A	A	A	G	A	A	A	A	A	R	A	A	G	A	G	G	A	A	A	G	A	A	A	A	A	A	A	A	G	A	A	G	G
14075721	C/T	2	22727879	C	N	C	C	C	C	N	C	N	C	C	N	C	C	C	C	C	C	N	C	C	C	C	N	C	C	C	C	C	N	N	N	N	N	C	C	N	C	C	C	C	C	C	N	C	C
35154021	C/G	2	22752287	C	C	C	C	N	C	C	C	C	C	C	C	C	C	C	N	C	C	C	G	C	C	C	C	C	C	C	C	C	C	C	C	C	C	G	C	C	C	C	C	C	C	C	C	C	C
14075068	T/G	2	22762504	T	T	T	T	T	T	T	T	T	T	T	T	T	T	T	T	T	T	T	G	T	T	T	T	T	T	T	T	T	T	T	T	T	T	T	T	T	T	T	T	T	T	T	T	T	T
14083583	G/A	2	22797633	G	G	G	G	G	G	G	G	G	G	A	G	G	G	G	G	G	G	G	A	G	G	G	G	G	G	G	G	G	G	G	G	G	G	A	A	G	G	G	G	G	A	G	G	A	G
25366014	A	2	22798613	A	A	A	A	A	A	A	A	A	A	A	A	A	A	A	A	A	A	A	A	A	A	A	A	A	A	A	A	A	A	A	A	A	A	A	A	A	A	A	A	A	A	A	A	A	A
25366505	T/C	2	22813964	T	T	T	T	T	T	T	T	T	T	T	T	T	T	T	T	T	T	T	Y	T	T	T	T	T	T	T	T	T	T	T	T	T	T	T	T	T	T	T	T	T	T	T	T	T	T
14084955	T/C	2	22814030	T	T	T	T	T	T	T	T	T	T	T	T	T	T	T	T	T	T	T	C	T	T	T	T	T	T	T	T	T	T	T	T	T	T	T	T	T	T	T	T	T	T	T	T	T	T
14074961	T/C	2	22815438	T	T	T	T	T	T	T	T	T	T	T	T	T	T	T	T	T	T	T	T	T	T	T	T	T	T	T	T	T	T	T	T	T	T	C	T	T	T	T	T	T	T	T	T	T	T
10000666	T	2	22815504	T	T	T	N	T	T	T	T	T	T	T	N	T	T	T	T	T	T	T	T	T	T	T	N	T	T	T	T	T	T	T	T	T	T	T	T	T	N	N	T	T	T	T	T	T	T
14074172	T/A	2	22886909	T	T	T	T	T	T	T	T	T	T	T	T	T	T	T	T	T	T	T	W	T	T	T	T	T	T	T	T	T	T	T	T	T	T	T	T	T	T	T	T	T	T	T	T	T	T
14082134	G/A	2	22920862	A	G	A	A	G	G	G	G	G	A	A	G	G	A	G	G	G	G	G	N	G	A	G	G	G	G	G	G	G	G	G	G	G	G	A	A	G	A	A	A	A	A	G	G	A	G
14059772	T/C	2	22932476	T	C	T	T	C	T	C	Y	C	T	C	C	T	T	C	C	T	C	C	T	C	T	Y	C	C	C	C	C	T	C	C	C	C	C	T	T	C	T	T	T	T	C	C	C	C	C
14083716	A/G	2	22954903	A	A	A	A	A	A	A	A	A	A	A	A	A	A	A	A	A	A	A	G	A	A	A	A	A	A	A	A	A	A	A	A	A	A	A	A	A	A	A	A	A	A	A	A	A	A
14082776	T/C	2	22954944	T	Y	T	T	T	T	T	T	T	T	T	T	T	T	T	T	T	T	T	C	T	T	T	T	T	N	T	N	T	T	T	T	T	T	T	T	T	T	T	T	T	T	T	T	T	T
25363910	G/A	2	22954944	G	G	G	G	G	G	G	G	G	G	G	G	G	G	G	G	G	G	G	N	G	G	G	G	G	A	G	A	G	G	G	G	G	G	G	G	G	G	G	G	G	G	G	G	G	G
14080110	C/G	2	23066270	G	C	G	G	C	C	C	C	C	G	C	C	C	G	C	C	C	C	C	G	C	G	C	C	C	C	C	C	C	C	C	C	C	C	C	C	C	G	G	G	G	C	C	C	C	C
14075298	C/A	2	23073976	A	C	A	A	C	C	C	C	C	A	C	C	C	A	C	C	C	C	C	A	C	A	C	C	C	C	C	C	C	C	C	C	C	C	C	C	C	A	A	A	A	C	C	C	C	C
14080561	G/A	2	23086111	A	G	A	A	G	G	G	G	G	A	G	G	G	A	G	G	G	G	G	N	G	A	G	G	G	G	G	G	G	G	G	G	G	G	G	G	G	A	A	A	A	G	G	G	G	G
14086713	G/A	2	23097894	G	G	G	G	G	A	G	G	G	G	G	G	A	G	G	G	A	G	G	G	G	G	R	G	G	G	G	G	A	G	G	G	G	G	G	G	G	G	G	G	G	G	G	G	G	G
14086713	C/G	2	23097894	N	N	N	N	N	C	N	N	N	N	N	N	C	N	N	N	C	N	N	N	N	N	C	N	N	N	N	N	C	N	N	N	N	N	N	N	N	N	N	N	N	N	N	N	N	N
14083884	T	2	23159706	T	T	T	T	T	T	T	T	T	T	T	T	T	T	T	T	T	T	T	T	T	T	T	T	T	T	T	T	T	T	T	T	T	T	T	T	T	T	T	T	T	T	T	T	T	T
14055670	G/T	2	23243123	G	G	G	G	G	G	G	G	G	G	G	G	G	G	G	G	G	G	G	G	G	G	G	G	G	G	G	G	G	G	G	G	G	G	G	G	G	G	G	G	G	G	G	G	G	G
14075260	G/C	2	23256185	G	C	G	G	C	G	C	C	C	G	C	C	G	G	C	C	G	C	G	C	C	G	S	C	C	C	C	C	G	C	C	G	C	C	G	G	C	G	S	G	G	C	G	C	C	G
14055798	G	2	23259915	G	G	G	G	G	G	G	G	G	G	G	G	G	G	G	G	G	G	G	G	G	G	G	G	G	G	G	G	G	G	G	G	G	G	G	G	G	G	G	G	G	G	G	G	G	G
25353322	G/C	2	23273789	G	C	G	G	C	G	C	C	C	G	G	C	G	G	C	C	G	C	C	G	C	G	S	C	C	C	C	C	G	C	C	C	C	C	G	G	C	G	G	G	G	G	C	C	G	G
14074389	G	2	23273855	G	N	G	G	N	G	N	N	N	G	G	N	G	G	N	N	G	N	N	G	N	G	N	N	N	N	N	N	G	N	N	N	N	N	G	G	N	G	G	G	G	G	N	N	G	G
62049033	C	2	23275392	C	N	C	C	N	C	N	N	N	C	C	N	C	C	N	N	C	N	N	C	N	C	C	N	N	N	N	N	C	N	N	N	N	N	C	C	N	C	C	C	C	C	N	N	N	C
62352737	T/C	2	23275392	T	N	T	T	N	T	N	N	N	T	T	N	T	T	N	N	T	N	N	T	N	T	T	N	N	N	N	N	T	N	N	N	N	N	T	T	N	T	T	T	T	T	N	N	N	T
28203176	G	2	23342131	G	G	G	G	G	G	G	N	G	N	G	G	G	G	G	G	G	G	G	G	G	G	G	G	G	G	G	G	G	G	G	G	G	G	G	G	G	G	G	G	G	G	G	N	G	G
14086425	G/A	2	23352983	G	N	G	G	G	G	G	G	G	N	G	G	G	N	G	G	G	G	G	G	G	G	G	N	G	G	G	G	G	G	G	G	N	N	R	G	G	G	G	G	G	G	G	G	G	G
42215405	G	2	23373678	G	G	G	G	G	G	G	G	G	G	G	G	G	G	G	G	G	G	G	G	G	G	G	G	G	N	G	G	G	G	G	G	G	G	G	G	G	G	G	G	G	G	G	G	G	G
14085209	C/T	2	23373744	C	T	C	C	C	C	T	C	T	C	T	T	C	C	C	C	C	C	T	C	C	C	C	T	C	C	C	C	C	T	T	T	T	T	C	C	T	C	C	C	C	T	T	T	T	C
14085209	T/C	2	23373744	T	N	T	T	T	T	N	T	N	T	N	N	T	T	T	T	T	T	N	T	T	T	T	N	T	T	T	T	T	N	N	N	N	T	T	T	N	T	T	T	T	N	N	N	N	T
14085209	C	2	23373744	C	N	C	C	C	C	N	C	N	C	N	N	C	C	C	C	C	C	N	C	C	C	C	N	C	C	C	C	C	N	N	N	N	C	C	C	N	C	C	C	C	N	N	N	N	C
14086030	C/T	2	23397032	N	C	N	N	T	T	C	T	Y	N	C	C	T	N	T	T	T	T	C	C	T	N	T	C	T	T	T	T	T	C	C	C	C	C	C	T	C	N	N	N	N	C	C	C	C	C
14082858	C/T	2	23397098	T	C	T	T	C	C	C	C	C	T	C	C	C	T	C	C	C	C	C	C	C	T	C	C	C	C	C	C	C	C	C	C	C	C	C	C	C	T	T	T	T	C	C	C	C	C
14082858	T	2	23397098	N	T	N	N	T	T	T	T	T	N	T	T	T	N	T	T	T	T	T	T	T	N	T	T	T	T	T	T	T	T	T	T	T	T	T	T	T	N	N	N	N	T	T	T	T	T
14082858	G/C	2	23397098	N	G	N	N	G	G	G	G	G	N	G	G	G	N	G	G	G	G	G	G	G	N	G	G	G	G	G	G	G	G	G	G	G	G	G	G	G	N	N	N	N	G	G	G	G	G
14081991	C/T	2	23401701	T	C	T	T	C	C	C	C	C	T	C	C	C	T	C	C	C	C	C	C	C	T	C	C	C	C	C	C	C	C	C	C	C	C	C	C	C	T	T	T	T	C	C	C	C	C
10010295	G	2	23401767	N	G	N	N	G	G	G	G	G	N	G	G	G	N	G	G	G	G	G	G	G	N	G	G	G	G	G	G	G	G	G	G	G	G	G	G	G	N	N	N	N	G	G	G	G	G
14076860	T/C	2	23401767	C	T	C	C	T	T	T	T	T	C	T	T	T	C	T	T	T	T	T	T	T	C	T	T	T	T	T	T	T	T	T	T	T	T	T	T	T	C	C	C	C	Y	T	T	T	T
14076860	G/A	2	23401767	N	G	N	N	G	G	G	G	G	N	G	G	G	N	G	G	G	G	G	G	G	N	G	G	G	G	G	G	G	G	G	G	G	G	G	G	G	N	N	N	N	G	G	G	G	G
35153819	A/G	2	23403925	G	N	G	G	N	A	A	A	A	G	A	A	A	N	A	A	A	A	A	A	N	G	A	A	A	A	A	A	A	A	A	N	A	A	A	A	A	G	N	N	N	A	A	A	N	A
28497427	A/G	2	23433106	A	A	A	A	A	A	A	A	A	A	A	A	A	A	A	A	A	A	A	A	A	A	A	A	A	A	A	A	A	A	A	A	A	A	A	A	A	A	A	A	A	A	A	A	A	A
14077393	C/T	2	23438875	T	N	Y	T	C	C	C	C	C	T	C	C	C	T	C	C	C	C	C	C	C	T	C	C	C	C	C	C	C	N	C	C	C	C	T	C	C	T	T	T	T	C	C	C	C	T
14076594	A/G	2	23439114	G	A	G	G	A	A	A	A	A	G	A	A	A	G	A	A	A	A	A	A	A	G	A	A	A	A	A	A	A	A	A	A	A	A	G	A	A	G	G	G	G	A	A	A	A	G
14083947	T/G	2	23441078	T	T	T	T	G	G	T	G	T	T	T	K	G	T	G	G	G	G	T	T	G	T	G	T	G	G	G	G	G	T	T	T	T	T	T	T	T	T	T	T	T	T	T	G	T	N
14083947	T/C	2	23441078	T	T	T	T	N	N	T	N	T	T	T	T	N	T	N	N	N	N	T	T	N	T	N	T	N	N	N	N	N	T	T	T	T	T	Y	T	T	T	T	T	T	T	T	N	T	C
14077310	T/G	2	23441136	T	T	T	T	G	G	T	G	T	T	T	T	G	T	G	G	G	G	T	T	G	T	G	T	G	G	G	G	G	T	T	T	T	T	T	T	T	T	T	T	T	T	T	G	T	T
14077055	C/T	2	23479973	C	C	C	C	C	C	C	C	C	C	C	C	C	C	C	C	C	C	C	C	C	C	C	C	C	C	C	C	C	C	C	C	C	C	T	C	C	C	C	C	C	C	C	C	C	T
14073536	G/A	2	23556600	A	G	A	A	G	G	G	G	G	N	G	G	G	A	G	G	G	G	G	N	G	A	N	G	G	G	G	G	G	G	G	G	G	G	A	G	G	A	A	A	A	G	G	G	G	A
14076533	A/G	2	23584340	N	A	N	N	A	A	A	A	A	N	A	A	A	N	A	A	A	A	A	A	A	N	A	A	A	A	A	A	A	A	R	A	A	A	R	N	A	N	N	N	N	A	A	A	A	N
14082425	T/A	2	23587481	A	T	A	A	T	T	T	T	T	A	T	T	T	A	T	T	T	T	T	T	T	A	T	T	T	T	T	T	T	T	T	T	T	T	T	T	T	A	A	A	A	T	T	T	T	A
14082425	T/C	2	23587481	N	T	N	N	T	T	T	T	T	N	T	T	T	N	T	T	T	T	T	T	T	N	T	T	T	T	T	T	T	T	T	T	T	T	T	T	T	N	N	N	N	T	T	T	T	N
62448398	T	2	23659659	T	T	T	T	T	T	T	T	T	T	T	T	T	T	T	T	T	T	T	T	T	T	T	T	T	T	T	T	T	T	T	T	T	T	T	T	T	T	T	T	T	T	T	T	T	T
14079235	G/A	2	23693300	A	G	A	A	G	G	G	G	G	A	G	G	G	A	G	G	G	G	G	A	G	A	G	G	G	G	G	G	G	G	G	G	G	G	A	A	G	A	A	R	A	G	G	G	G	A
14082950	A/T	2	23712535	A	A	A	A	A	A	A	A	A	A	A	A	A	A	A	A	A	A	A	A	A	A	A	A	A	A	A	A	A	A	A	A	A	A	T	A	A	A	A	A	A	A	A	A	A	A
25363912	T/G	2	23716478	G	T	G	G	T	T	T	T	T	G	T	T	T	G	T	T	T	T	T	G	T	G	T	T	T	T	T	T	T	T	T	T	T	T	G	T	T	G	G	G	G	T	T	T	T	G
14073283	C/A	2	23747606	C	C	C	C	C	C	C	C	C	C	C	C	C	C	C	C	C	C	C	C	C	C	C	C	C	C	C	C	C	C	C	C	C	C	C	C	C	C	C	C	C	C	C	C	C	C
14073505	T/G	2	23749546	G	T	G	G	T	T	T	T	T	G	T	T	T	G	T	T	T	T	T	G	T	G	T	T	T	T	T	T	T	T	T	T	T	T	T	T	T	G	G	G	G	T	T	T	T	G
14073505	G/A	2	23749546	N	G	N	N	G	G	G	G	G	N	G	G	G	N	G	G	G	G	G	N	G	N	G	G	G	G	G	G	G	G	G	G	G	G	G	G	G	N	N	N	N	G	G	G	G	N
14084619	G/A	2	23752316	G	G	G	G	G	G	G	G	G	G	G	G	G	G	G	G	G	G	G	G	G	G	G	G	G	G	G	G	G	G	G	G	G	G	G	A	G	G	G	G	G	G	G	G	G	G
14084619	G/T	2	23752316	G	G	G	G	G	G	G	G	G	G	G	G	G	G	G	G	G	G	G	G	G	G	G	G	G	G	G	G	G	G	G	G	G	G	G	N	G	G	G	G	G	G	G	G	G	G
14085497	A/C	2	23757396	C	A	C	C	A	A	A	A	A	C	A	A	A	C	A	A	A	A	A	M	A	C	A	A	A	A	A	A	A	A	A	A	A	A	A	A	A	C	C	C	C	A	A	A	A	C
14076248	T/A	2	23776376	W	T	A	A	T	T	T	T	T	A	T	T	T	A	T	T	T	T	T	T	T	A	T	T	T	T	T	T	T	T	T	T	T	T	T	T	T	A	A	A	W	T	T	T	T	A
14081792	C/T	2	23776553	T	C	T	T	C	C	C	C	C	Y	C	C	C	T	C	C	C	C	C	C	C	T	C	C	C	C	C	C	C	C	C	C	C	C	C	C	C	T	T	T	T	C	C	C	C	T
14087078	T/C	2	23776619	C	T	C	C	T	T	T	T	T	C	T	T	T	C	T	T	T	T	T	T	T	C	T	T	T	T	T	T	T	T	T	T	T	T	C	T	T	C	C	C	C	T	T	T	T	C
14082684	C/T	2	23793820	N	C	N	N	C	C	C	C	C	N	T	C	C	N	C	C	C	C	C	C	C	N	C	C	C	C	C	C	C	C	C	C	C	C	N	C	C	N	N	N	N	T	C	C	T	N
14082684	C/T	2	23793820	N	C	N	N	C	C	C	C	C	N	N	C	C	N	C	C	C	C	C	C	C	N	C	C	C	C	C	C	C	C	C	C	C	C	N	C	C	N	N	N	N	N	C	C	N	N
14082514	A/G	2	23793886	N	A	N	N	A	A	A	A	A	N	A	A	A	N	A	A	A	A	A	A	A	N	A	A	A	A	A	A	A	A	A	A	A	A	A	G	A	N	N	N	N	A	A	A	A	N
14082514	C/T	2	23793886	N	C	N	N	C	C	C	C	C	N	C	C	C	N	C	C	C	C	C	C	C	N	C	C	C	C	C	C	C	C	C	C	C	C	C	N	C	N	N	N	N	C	C	C	C	N
14085648	G/A	2	23794745	A	G	A	A	G	G	G	G	G	A	G	G	G	A	G	G	G	G	G	G	G	A	G	G	G	G	G	G	G	G	G	G	G	G	G	G	G	A	A	A	A	G	G	G	G	A
14085648	C/T	2	23794745	C	C	N	C	C	C	C	C	C	N	C	C	C	N	C	C	C	C	C	C	C	N	C	C	C	C	C	C	C	C	C	C	C	C	C	C	C	N	C	C	N	C	C	C	C	N
14077571	C/T	2	23794771	C	C	C	C	C	C	C	C	C	C	C	C	C	C	C	C	C	C	C	C	C	C	C	C	C	C	C	C	C	C	C	N	C	C	C	C	C	C	C	C	C	C	C	C	C	C
14084715	C/T	2	23798467	C	N	C	C	N	N	N	N	N	C	N	N	N	C	N	N	N	N	N	N	N	C	N	N	N	N	N	N	N	N	N	N	N	N	N	C	N	C	C	C	C	N	N	N	N	C
35154975	T/G	2	23798467	T	N	T	T	N	N	N	N	N	T	N	N	N	T	N	N	N	N	N	N	N	T	N	N	N	N	N	N	N	N	N	N	N	N	G	T	N	T	T	T	T	N	N	N	N	T
14083774	C/T	2	23811488	C	T	C	C	T	C	T	T	T	C	C	T	C	C	T	T	C	T	T	C	T	C	Y	T	T	T	T	T	C	T	T	T	T	C	C	T	T	C	C	C	C	C	T	T	C	C
25360326	C	2	23811525	C	C	C	C	C	C	C	C	C	C	C	C	C	C	C	C	C	C	C	C	C	C	C	C	C	C	C	C	C	C	C	C	C	C	C	C	C	C	C	C	C	C	C	C	C	C
14062952	T	2	23823523	T	N	T	T	N	N	N	N	N	T	N	N	N	T	N	N	N	N	N	T	N	T	N	N	N	N	N	N	N	N	N	N	N	N	T	N	N	T	T	T	T	N	N	N	N	T
14077282	C/T	2	23826338	T	C	T	T	C	C	C	C	C	T	C	C	C	T	C	C	C	C	C	C	C	T	C	C	C	C	C	C	C	C	C	C	C	C	C	N	C	T	T	T	T	C	C	C	C	T
14077282	G/A	2	23826338	N	G	N	N	G	G	G	G	G	N	G	G	G	N	G	G	G	G	G	G	G	N	G	G	G	G	G	G	G	G	G	G	G	G	G	A	G	N	N	N	N	G	G	G	G	N
25363858	T/C	2	23829221	N	T	N	N	T	T	T	T	T	N	T	T	T	N	T	T	T	T	T	C	T	N	T	T	T	T	T	T	T	T	T	T	T	T	C	C	T	N	N	N	N	T	T	T	T	N
25363858	G/A	2	23829221	A	G	A	A	G	G	G	G	G	A	G	G	G	A	G	G	G	G	G	N	G	A	G	G	G	G	G	G	G	G	G	G	G	G	N	N	G	A	A	A	A	G	G	G	G	A
35154478	G/A	2	23856483	N	G	N	N	G	G	G	G	G	N	G	G	G	N	G	G	G	G	G	N	G	N	G	G	G	G	G	G	G	G	G	G	G	A	N	A	G	N	N	N	N	G	G	G	G	N
35154478	T/G	2	23856483	N	T	N	N	T	T	T	T	T	N	T	T	T	N	T	T	T	T	T	G	T	N	T	T	T	T	T	T	T	T	T	T	T	N	N	N	T	N	N	N	N	T	T	T	T	N
25365376	T/C	2	23866991	T	C	T	T	C	T	C	Y	Y	T	C	C	T	T	C	C	T	C	C	T	C	T	Y	C	C	C	C	C	T	C	C	C	C	T	T	T	C	T	T	T	T	C	C	C	C	T
35155341	A/G	2	23887313	A	A	A	A	A	A	A	A	A	A	A	A	A	A	A	A	A	A	A	N	A	A	A	N	A	A	A	A	A	A	A	A	A	N	N	N	A	A	A	A	A	A	N	A	A	A
35155341	C/A	2	23887313	C	C	C	C	C	C	C	C	C	C	C	C	C	C	C	C	C	C	C	N	C	C	C	N	C	C	C	C	C	C	C	C	C	N	N	N	C	C	C	C	C	C	N	C	C	C
14087614	A/G	2	23887379	R	R	R	R	A	A	R	A	A	R	A	R	A	R	A	A	A	A	R	A	A	R	A	A	A	A	A	A	A	A	R	A	A	R	G	R	R	R	R	R	R	A	A	R	A	R
14087614	G/A	2	23887379	R	G	R	R	R	G	G	R	R	R	R	G	G	R	R	R	G	R	G	G	R	R	R	R	R	R	R	R	G	R	G	R	R	G	A	G	G	R	R	R	R	R	R	G	R	R
25366003	T/G	2	23888550	T	G	T	T	G	T	G	G	G	T	G	G	T	T	G	G	T	G	G	T	G	T	K	G	G	G	G	G	T	G	G	G	G	T	N	N	G	T	T	T	T	G	G	G	G	T
14087715	G/A	2	23888616	G	A	G	G	N	G	A	N	N	G	N	A	G	G	N	N	G	N	A	G	N	G	G	N	N	N	N	N	G	N	A	N	N	R	N	A	A	G	G	G	G	N	N	A	N	G
28203400	T/A	2	23897479	N	N	N	N	T	T	N	T	T	N	T	N	T	N	T	T	T	T	N	N	T	N	T	T	T	T	T	T	T	T	N	T	T	N	N	N	N	N	N	N	N	T	T	N	T	N
35155338	G/A	2	23897479	G	A	G	G	A	G	A	A	A	G	A	A	G	G	A	A	G	A	A	N	A	G	R	A	A	A	A	A	N	A	A	A	A	N	G	N	A	G	G	G	G	A	A	A	A	G
35155340	C/T	2	23897479	N	N	N	N	C	C	N	C	C	N	C	N	C	N	C	C	C	C	N	N	C	N	C	C	C	C	C	C	C	C	N	C	C	N	T	N	N	N	N	N	N	C	C	N	C	N
14087608	C/T	2	23898715	C	C	C	C	C	C	C	C	C	C	C	C	C	C	C	C	C	C	C	C	C	C	C	C	C	C	C	C	C	C	C	C	C	T	N	T	C	C	C	C	C	C	C	C	C	C
28498142	C/T	2	23911897	N	C	N	N	C	T	C	C	C	N	C	C	T	N	C	C	T	C	C	N	C	N	Y	C	C	C	C	C	T	C	C	C	C	N	N	N	C	N	N	N	N	C	C	C	C	N
14087715	G/A	2	23911963	G	N	G	G	G	G	N	G	G	G	G	N	G	G	G	G	G	G	N	A	G	G	G	G	G	G	G	R	G	G	N	G	G	G	N	G	N	G	G	G	G	G	G	N	G	G
14087715	T/A	2	23911963	T	N	T	T	T	T	N	T	T	T	T	N	T	T	T	T	T	T	N	A	T	T	T	T	T	T	T	T	T	T	N	T	T	T	N	T	N	T	T	T	T	T	T	N	T	T
14087615	T/C	2	23952514	T	T	T	T	C	C	T	C	C	T	C	T	C	T	C	C	C	C	T	N	C	T	C	C	C	C	C	C	C	C	T	C	C	T	T	T	T	T	T	T	T	C	C	T	C	T
14087606	G/T	2	23953683	G	G	G	G	G	G	G	G	G	G	G	G	G	G	G	G	G	G	G	T	G	G	G	G	G	G	G	G	G	G	G	G	G	G	N	G	G	G	G	G	G	G	G	G	G	G
14087606	A/C	2	23953683	A	A	A	A	A	A	A	A	A	A	A	A	A	A	A	A	A	A	A	N	A	A	A	A	A	A	A	A	A	A	A	A	A	A	C	A	A	A	A	A	A	A	A	A	A	A
28498141	T/G	2	23953683	T	N	T	T	G	T	N	G	G	T	G	N	T	T	G	G	T	G	N	T	G	T	K	G	G	G	G	G	T	G	N	G	G	T	N	N	N	T	T	T	T	G	G	N	G	T
14085208	A/G	2	23970665	G	N	G	G	A	A	N	A	A	G	A	N	A	G	A	A	A	A	N	N	A	G	A	A	A	A	A	A	A	A	N	A	A	N	N	N	N	G	G	G	G	A	A	N	A	G
28498014	G/A	2	23970665	N	N	N	N	G	G	N	G	G	N	G	N	G	N	G	G	G	G	N	N	G	N	G	G	G	G	G	G	G	G	N	G	G	N	A	N	N	N	N	N	N	G	G	N	G	N
28203401	C/T	2	23970962	C	C	C	C	C	N	C	C	C	C	C	C	C	N	C	C	C	C	C	N	C	C	C	C	C	C	C	N	C	C	C	C	C	C	C	C	C	C	C	C	C	C	C	N	C	C
14080342	A/G	2	23981714	A	A	A	A	A	A	A	R	A	A	A	R	A	A	A	A	A	A	A	A	A	A	A	A	A	A	A	A	A	A	A	A	A	A	A	A	A	A	A	A	A	A	A	A	A	A
14075048	A/T	2	23982423	T	A	T	T	A	A	A	A	A	T	A	A	A	T	A	A	A	A	A	T	A	T	A	A	A	A	A	A	A	A	A	A	A	A	T	A	A	T	T	T	T	A	A	A	A	T
14076671	G/A	2	23984804	A	G	N	A	G	G	G	G	G	N	G	G	G	N	G	G	G	G	G	G	G	A	G	G	G	G	G	G	G	G	G	G	G	G	A	G	G	N	A	A	N	G	R	G	G	N
14082373	A/G	2	24021134	G	A	G	G	A	A	A	A	A	G	A	A	A	G	A	A	A	A	A	A	A	G	A	A	A	A	A	A	A	A	A	A	A	A	N	A	A	G	G	G	G	R	A	A	A	N
35153326	C/A	2	24038066	C	C	C	C	C	C	C	C	C	C	C	C	C	C	C	C	C	C	C	A	C	C	C	C	C	C	C	C	C	C	C	C	C	C	C	C	C	C	C	C	C	C	C	C	C	C
14083758	G/C	2	24057413	N	G	G	N	G	G	G	G	G	N	G	G	G	N	G	G	G	G	G	S	G	N	G	G	G	G	G	G	G	G	G	G	G	G	S	G	G	N	G	N	N	G	G	G	G	S
14086157	C/G	2	24057457	N	C	N	N	C	G	C	C	C	C	C	C	G	N	C	C	G	C	C	C	C	N	S	C	C	C	C	C	G	C	C	C	C	C	C	C	C	N	N	N	N	C	C	C	C	C
35154730	C/G	2	24057457	N	N	N	N	N	C	N	N	N	N	N	N	C	N	N	N	C	N	N	G	N	N	C	N	N	N	N	N	C	N	N	N	N	N	G	N	N	N	N	N	N	N	N	N	N	G
14086720	C/T	2	24058646	T	C	T	T	C	C	C	C	C	T	C	C	C	T	C	C	C	C	C	C	C	T	C	C	C	C	C	C	C	C	C	C	C	C	C	C	C	T	T	T	T	C	C	C	C	C
14085434	G/A	2	24068157	A	G	A	A	G	G	G	G	G	A	G	G	G	A	G	G	G	G	G	A	G	A	G	G	G	G	G	G	G	G	G	G	G	G	A	G	G	A	A	A	A	G	G	G	G	A
14085434	C/G	2	24068157	N	C	N	N	C	C	C	C	C	N	C	C	C	N	C	C	C	C	C	G	C	N	C	C	C	C	C	C	C	C	C	C	C	C	G	C	C	N	N	N	N	C	C	C	C	G
14086151	A/T	2	24068286	T	A	T	T	A	A	A	A	A	T	A	A	A	T	A	A	A	A	A	A	A	T	A	A	A	A	A	A	A	A	A	A	A	A	A	A	A	T	T	T	T	A	A	A	A	A
14086151	G/A	2	24068286	N	G	N	N	G	G	G	G	G	N	G	G	G	N	G	G	G	G	G	G	G	N	G	G	G	G	G	G	G	G	G	G	G	G	G	G	G	N	N	N	N	G	G	G	G	G
14083743	G/A	2	24075313	N	G	N	N	G	A	G	R	G	N	G	G	A	N	G	G	A	G	G	N	G	N	R	G	G	G	G	G	R	G	G	G	G	G	N	G	G	N	N	N	N	G	G	G	G	N
35151346	A/T	2	24078488	N	A	N	N	A	A	A	A	A	N	A	A	A	N	A	A	A	A	A	N	A	N	A	A	A	A	A	A	A	A	A	N	A	A	N	A	A	N	N	N	N	A	A	A	A	N
14074890	T/C	2	24089363	C	T	C	C	T	T	T	T	T	C	T	T	T	C	T	T	T	T	T	C	T	C	T	T	T	T	T	T	T	T	T	T	T	T	C	T	T	C	C	C	C	T	T	T	T	C
14086603	T/G	2	24148595	G	T	G	G	T	T	T	T	T	G	T	T	T	G	T	T	T	T	T	T	T	G	T	T	T	T	T	T	T	T	T	T	T	T	T	T	T	G	G	G	G	T	T	T	T	T
14073683	G/T	2	24150206	G	G	G	G	G	G	G	G	G	G	G	G	G	G	G	G	G	G	G	T	G	G	G	G	G	G	G	G	G	G	G	G	G	G	T	G	G	G	G	G	G	G	G	G	G	T
14077380	T/C	2	24150751	T	T	T	T	T	T	T	T	T	T	T	T	T	T	T	T	T	T	T	C	T	T	T	Y	T	T	T	T	T	T	T	T	T	T	C	T	T	T	T	T	T	T	T	T	T	C
14086315	G/T	2	24218370	G	G	G	G	G	G	G	G	G	G	G	G	G	G	G	G	G	G	G	T	G	G	G	G	G	G	G	G	G	G	G	G	G	G	T	G	G	G	G	G	G	G	G	G	G	T
14058633	T/A	2	24218619	N	T	N	N	A	T	T	A	T	N	T	T	T	N	A	A	T	A	T	N	A	N	W	T	A	T	A	T	T	T	T	T	T	T	N	T	T	N	N	N	N	T	T	T	T	N
14083410	C/T	2	24218619	C	N	C	C	N	N	N	N	N	C	N	N	N	C	N	N	N	N	N	C	N	C	N	N	N	N	N	N	N	N	N	N	N	N	T	N	C	C	C	C	C	N	N	N	N	T
14075965	C/T	2	24218685	C	C	C	C	C	T	C	C	C	C	T	C	Y	C	C	C	T	C	C	C	C	C	Y	C	C	C	C	C	T	C	T	C	C	C	C	T	C	C	C	C	C	T	C	C	T	C
14087730	A/G	2	24218907	A	A	A	A	A	A	A	A	A	A	A	A	A	A	A	A	A	A	A	N	A	A	A	A	A	A	A	A	A	A	A	A	A	A	G	A	A	A	A	A	A	A	A	A	A	G
14087730	A/G	2	24218907	R	A	R	R	A	A	A	A	A	R	A	A	A	R	A	A	A	A	A	N	A	R	A	A	A	A	A	A	A	A	A	A	A	A	G	A	A	R	R	R	R	A	A	A	A	G
14055827	C/A	2	24229046	N	C	N	N	C	C	C	C	C	N	C	C	C	N	C	C	C	C	C	C	C	N	C	C	C	C	C	C	C	C	C	C	C	C	C	C	C	N	N	N	N	C	C	C	C	C
14083518	C/T	2	24230708	C	C	C	C	C	T	C	C	C	C	T	C	T	C	C	C	T	C	T	C	C	C	Y	C	C	C	C	C	T	C	T	C	C	C	C	T	T	C	C	C	C	T	C	C	T	C
28203177	C/A	2	24230761	C	A	C	C	A	C	A	A	A	C	C	A	C	C	A	A	C	A	C	C	A	C	M	A	A	A	A	A	C	A	C	A	A	A	C	C	C	C	C	C	C	C	A	A	C	C
14082865	C/G	2	24230931	G	C	G	G	G	C	C	G	C	G	C	C	C	G	G	G	C	G	C	G	G	G	S	C	G	C	G	C	C	C	C	C	C	C	G	C	C	S	G	G	G	C	C	C	C	G
14087732	T/A	2	24231218	N	A	N	N	A	T	A	A	A	N	T	A	T	N	A	A	T	A	T	N	A	N	W	A	A	A	A	A	T	A	T	A	A	A	N	T	T	N	N	N	N	T	A	A	T	N
25353453	A/G	2	24245957	A	A	A	A	A	A	N	A	N	A	A	N	A	A	A	A	A	A	A	A	A	A	A	N	A	A	A	A	A	N	A	N	N	A	A	A	A	A	A	A	A	A	N	A	A	A
25355233	G/A	2	24246023	G	A	G	G	A	G	N	A	N	G	R	N	G	G	A	A	G	A	G	G	A	G	R	N	A	A	A	A	G	N	G	N	N	A	G	G	G	G	G	G	G	G	N	N	G	G
14073708	C	2	24248029	C	C	C	C	C	C	C	C	C	C	C	C	C	C	C	C	C	C	C	C	C	C	C	C	C	C	C	C	C	C	C	C	C	C	C	C	C	C	C	C	C	C	C	C	C	C
14082020	C	2	24307709	C	C	C	C	C	C	C	C	C	C	C	C	C	C	C	C	C	C	C	C	C	C	C	C	C	C	C	C	C	C	C	C	C	C	C	C	C	C	C	C	C	C	C	C	C	C
25362897	A/T	2	24310500	A	A	A	A	T	A	A	T	W	A	A	A	A	A	T	T	A	T	N	A	T	A	W	A	T	A	T	A	A	A	A	A	A	A	A	A	N	A	A	A	A	A	A	A	A	A
35151113	G/T	2	24327421	G	G	G	G	G	G	G	G	G	G	G	G	G	G	G	G	G	G	G	G	G	G	G	G	G	G	G	G	G	G	G	G	G	G	G	G	G	G	G	G	G	G	G	G	G	G
35154531	T/A	2	24345564	T	T	T	T	N	T	T	T	T	T	T	T	T	T	T	T	T	T	T	A	T	T	T	T	T	T	T	T	T	T	T	T	T	T	A	T	T	T	T	T	T	N	T	T	T	A
14085278	C/A	2	24352920	C	C	C	C	C	C	C	C	C	C	C	C	C	C	C	C	C	C	C	N	C	C	C	C	C	C	C	C	C	C	C	C	C	C	N	C	C	C	C	C	C	C	C	C	C	N
14085280	A/G	2	24352920	A	A	A	A	A	A	A	A	A	A	A	A	A	A	A	A	A	A	A	G	A	A	A	A	A	A	A	A	A	A	A	A	A	A	G	A	A	A	A	A	A	A	A	A	A	G
14074163	T/C	2	24354301	T	T	T	T	N	T	T	N	T	T	T	T	T	T	N	N	T	N	T	C	N	T	T	T	N	T	N	Y	T	Y	T	T	T	T	C	T	T	T	T	T	T	T	T	T	T	C
14074163	G/A	2	24354301	G	G	G	G	A	G	G	A	G	G	G	G	G	G	A	A	G	A	G	N	A	G	R	G	A	G	A	G	G	G	G	G	G	G	N	G	R	G	G	G	G	G	G	G	G	N
14074163	G/T	2	24354301	G	G	G	G	N	G	G	N	G	G	G	G	G	G	N	N	G	N	G	N	N	G	G	G	N	G	N	G	G	G	G	G	G	G	N	G	G	G	G	G	G	G	G	G	G	N
35154554	T/C	2	24372506	T	T	N	T	T	T	T	T	T	T	T	T	T	T	T	T	T	T	T	C	T	T	T	T	T	T	T	T	T	T	T	N	T	T	C	T	T	T	T	T	T	T	T	T	T	C
14082331	C/T	2	24388158	C	C	C	C	C	C	C	C	C	C	C	C	C	C	C	C	C	C	C	C	C	C	C	C	C	C	C	C	C	C	C	C	C	C	C	C	C	C	C	C	C	C	C	C	C	C
14074899	G/A	2	24419510	R	G	R	R	G	R	G	G	G	R	G	G	G	R	G	G	G	G	G	G	G	A	G	G	G	G	G	G	G	G	R	G	G	N	G	G	G	R	A	R	A	G	G	G	G	G
14074899	T/G	2	24419510	T	T	T	T	T	T	T	T	T	T	T	T	T	T	T	T	T	T	T	T	T	N	T	T	T	T	T	T	T	T	T	T	T	G	T	T	T	T	N	T	N	T	T	T	T	T
14083728	A/G	2	24419861	G	A	G	G	A	A	A	A	A	G	A	A	A	G	A	A	A	A	A	A	A	G	A	A	A	A	A	A	A	A	A	A	A	A	A	A	A	G	G	G	G	A	A	A	A	A
14075881	A/G	2	24419918	G	A	G	G	A	A	A	A	A	G	A	A	A	G	R	A	A	A	A	A	A	G	A	A	A	A	A	A	A	A	A	A	A	A	A	A	A	G	G	G	G	A	A	R	A	A
14059946	C/A	2	24429723	C	C	C	C	C	C	C	C	C	C	C	C	C	C	C	C	C	C	C	C	C	C	C	C	C	C	C	C	C	C	C	C	C	C	C	C	C	C	C	C	C	C	C	C	C	C
35154075	G/A	2	24465563	A	G	A	A	G	G	G	G	G	A	G	G	G	A	G	G	G	G	N	G	G	A	G	G	G	G	G	G	G	G	G	G	G	G	G	G	G	A	A	A	A	N	G	G	G	G
14082100	C/G	2	24471050	N	C	N	N	G	C	C	G	C	N	C	C	C	N	G	G	C	G	C	C	G	N	S	C	G	C	G	C	C	C	C	C	C	G	C	C	C	N	N	N	N	C	C	C	C	C
14085575	C/T	2	24474688	T	C	T	T	C	C	C	C	C	T	C	C	C	T	C	C	C	C	C	C	C	T	C	C	C	C	C	C	C	C	C	C	C	C	C	C	C	T	T	T	T	C	C	C	C	C
35154623	G/C	2	24484960	C	G	C	C	G	G	G	G	G	C	G	G	G	C	G	G	G	G	G	G	G	C	G	N	G	G	G	G	G	G	G	G	G	N	G	G	G	C	C	C	C	G	G	G	G	G
35154623	A/C	2	24484960	N	A	N	N	A	A	A	A	A	N	A	A	A	N	A	A	A	A	A	A	A	N	A	N	A	A	A	A	A	A	A	A	A	C	A	A	A	N	N	N	N	A	A	A	A	A
14061137	C/G	2	24491302	C	C	C	C	C	C	C	C	G	C	C	C	C	C	C	C	C	C	C	C	C	C	C	C	C	C	C	C	C	C	C	C	C	C	C	C	C	C	C	C	C	C	C	C	C	C
14082580	C/T	2	24499473	T	C	T	T	C	C	C	C	C	T	C	C	C	T	C	C	C	C	C	C	C	T	C	C	C	C	C	C	C	C	C	C	C	C	C	C	C	T	T	T	T	C	C	C	C	C
42215826	C/G	2	24503198	C	C	N	C	C	C	C	C	C	C	C	C	C	C	C	C	C	C	C	C	C	C	C	C	C	N	C	C	C	C	C	C	C	C	C	C	C	C	C	C	C	C	C	C	C	C
14073453	T/A	2	24569540	T	T	T	T	T	T	T	T	T	T	T	T	T	T	T	T	T	T	T	T	T	T	T	T	T	T	T	T	T	T	T	T	T	T	T	T	T	T	T	T	T	T	T	T	T	T
14087262	C/T	2	24569606	T	C	T	T	C	C	C	C	C	T	C	C	C	T	C	C	C	C	C	C	C	T	C	C	C	C	C	C	C	C	C	C	C	C	C	C	C	T	T	T	T	C	C	C	C	C
14081625	A/G	2	24620995	A	A	A	A	A	A	A	A	A	A	A	A	A	A	A	A	A	A	A	A	A	A	A	A	A	A	A	A	A	A	A	A	A	A	A	A	A	A	A	A	A	A	A	A	A	A
14076244	A/T	2	24621061	A	A	A	A	A	A	A	A	A	A	A	A	A	A	A	A	A	A	A	A	A	A	A	A	A	A	A	A	A	A	A	A	A	A	A	A	A	A	A	A	A	A	A	A	A	A
14076244	A/G	2	24621061	A	A	A	A	A	A	A	A	A	A	A	A	A	A	A	A	A	A	A	A	A	A	A	A	A	A	A	A	A	A	A	A	A	A	A	A	A	A	A	A	A	A	A	A	A	A
14078624	G/T	2	24635901	G	G	G	G	G	G	G	G	G	G	G	G	G	G	G	G	G	G	G	G	G	G	G	G	G	G	G	G	G	G	G	G	G	G	G	G	G	G	G	G	G	G	G	G	G	G
14087329	C/T	2	24648599	N	N	N	C	N	C	C	C	C	C	C	C	C	N	N	N	C	C	C	C	N	N	C	C	C	N	C	C	N	C	C	N	C	C	N	N	C	C	C	C	N	C	C	N	C	C
14083645	T/G	2	24656178	T	T	T	T	T	T	T	T	T	T	T	T	T	T	T	T	T	T	T	T	T	T	T	T	T	T	T	T	T	T	T	T	T	T	T	T	T	T	T	T	T	T	T	T	T	T
28202883	T/A	2	24698916	T	T	T	T	T	N	N	T	T	T	T	T	T	T	T	T	T	T	T	T	T	T	T	T	T	T	T	T	T	T	T	T	T	T	A	T	T	T	T	T	T	T	T	T	T	T
14073609	A/G	2	24757360	A	N	A	A	A	A	A	A	A	A	A	A	A	A	A	A	A	A	A	A	A	A	A	A	A	A	A	R	A	A	A	A	A	A	A	A	A	A	A	A	A	A	A	A	A	A
35155148	T/A	2	24761220	T	N	T	T	A	T	T	A	A	T	T	T	T	T	A	A	T	A	N	T	A	T	N	A	A	A	A	A	T	A	N	A	A	N	N	T	A	T	T	T	T	T	A	T	T	T
14073920	A/G	2	24785963	G	A	G	G	A	A	A	A	A	G	A	A	A	G	A	A	A	A	A	A	A	G	A	A	A	A	A	A	A	A	A	A	A	A	G	A	A	G	G	G	G	A	A	A	A	A
14083051	A/C	2	24801772	C	A	C	C	A	A	A	A	A	C	A	A	A	C	A	A	A	A	A	C	A	C	A	A	A	A	A	A	A	A	A	A	A	A	C	A	A	C	C	C	M	A	A	A	A	N
14083051	T/A	2	24801772	N	T	N	N	T	T	T	T	T	N	T	T	T	N	T	T	T	T	T	N	T	N	T	T	T	T	T	T	T	T	T	T	T	T	N	T	T	N	N	N	T	T	T	T	T	A
14073985	G/T	2	24825075	T	G	T	T	G	G	G	G	G	T	G	G	G	T	G	G	G	G	G	T	G	T	G	G	G	G	G	G	G	G	G	G	G	G	T	G	G	T	T	T	T	G	G	G	G	T
35153941	A/G	2	24826094	G	A	G	G	A	A	A	A	A	G	A	A	A	G	A	A	A	A	A	G	A	G	A	A	A	A	A	A	R	A	A	A	A	A	G	A	A	G	G	R	G	A	A	A	A	G
14085478	G/A	2	24826229	A	G	A	A	G	G	G	G	G	A	G	G	G	A	G	G	G	G	G	A	G	A	G	G	G	G	G	G	G	G	G	G	G	G	A	G	G	A	A	A	A	G	G	G	G	A
35153885	C/A	2	24836849	A	N	A	A	C	C	C	C	C	A	C	C	C	N	C	C	C	C	N	A	C	A	C	C	C	C	C	C	C	C	C	C	N	C	A	N	C	A	A	A	A	N	C	N	C	A
44876353	G/A	2	24836849	N	A	N	N	G	G	G	G	G	N	G	G	G	N	G	G	G	G	A	N	G	N	G	G	G	G	G	G	G	G	G	G	N	G	N	N	G	N	N	N	N	N	G	A	G	N
14085170	C/A	2	24847423	A	C	M	A	C	C	C	C	C	A	C	C	C	A	C	C	C	C	C	A	C	A	C	C	C	C	C	C	C	C	C	C	C	C	A	C	C	A	A	A	A	C	C	C	C	A
14079082	C/T	2	24870786	T	C	T	T	C	C	C	C	C	T	C	C	C	T	C	C	C	C	C	C	C	T	C	C	C	C	C	C	C	C	C	C	C	C	Y	C	C	T	T	T	T	C	C	C	C	C
10000683	G	2	24929530	G	G	G	G	G	G	G	G	G	G	G	G	G	G	G	G	G	G	G	G	G	G	G	G	G	G	G	G	G	G	G	G	G	G	G	G	G	G	G	G	G	G	G	G	G	G
14075145	A/C	2	24974689	A	A	A	A	A	A	A	A	A	A	A	A	A	A	A	A	A	A	A	A	A	A	A	A	A	A	A	A	A	A	A	A	A	A	A	C	A	A	A	A	A	A	A	A	A	A
14086137	G/C	2	24989932	N	G	N	N	G	G	G	G	G	N	G	G	G	N	G	G	G	G	G	N	G	N	G	G	G	G	G	G	G	G	G	G	G	G	G	G	G	N	N	N	N	G	G	G	G	N
14086137	G/T	2	24989932	T	G	T	T	G	G	G	G	G	T	G	G	G	T	G	G	G	G	G	T	G	T	G	G	G	G	G	G	G	G	G	G	G	G	G	G	G	T	T	T	T	G	G	G	G	N
14086137	C/T	2	24989932	N	C	N	N	C	C	C	C	C	N	C	C	C	N	C	C	C	C	C	N	C	N	C	C	C	C	C	C	C	C	C	C	C	C	Y	C	C	N	N	N	N	C	C	C	C	T
14076593	G/C	2	25033661	C	G	C	C	G	G	G	G	G	C	G	G	G	C	G	G	G	G	G	C	G	C	G	G	G	G	G	G	G	G	G	G	G	G	C	G	G	C	C	C	C	G	G	G	G	C
14078731	T/C	2	25033727	C	T	C	C	T	C	T	T	T	C	T	T	C	C	T	T	C	T	T	C	T	C	Y	T	T	T	T	T	C	T	T	Y	T	T	C	T	T	C	C	C	C	T	T	T	T	C
14084101	G/T	2	25044436	G	G	G	G	G	G	G	G	G	G	G	G	G	G	G	G	G	G	G	T	G	G	G	G	G	G	G	G	G	G	G	G	G	G	G	G	G	G	G	G	G	G	G	G	G	G
14079277	C/T	2	25066725	T	C	T	T	C	C	C	C	C	T	C	C	C	T	C	C	C	C	C	T	C	T	C	C	C	C	C	C	C	C	C	C	C	C	N	C	C	T	T	T	T	C	C	C	C	T
62957919	A/C	2	25076837	A	N	A	A	A	A	A	A	C	A	A	A	A	A	A	A	A	A	A	A	A	A	A	A	A	C	A	C	A	A	A	A	A	A	N	A	A	A	A	A	A	A	A	A	A	A
35154817	C/T	2	25076903	T	C	T	T	N	T	C	C	C	N	C	C	T	N	C	C	T	C	C	T	C	N	T	C	C	C	C	C	T	C	C	C	C	C	N	C	C	T	T	T	T	C	C	N	C	T
35154817	T/A	2	25076903	N	T	N	N	N	N	T	T	T	N	T	T	N	N	T	T	N	T	T	N	T	N	N	T	T	T	T	T	N	T	T	T	T	T	A	T	T	N	N	N	N	T	T	N	T	N
14073415	T/C	2	25084851	T	T	T	T	Y	T	T	T	T	T	T	T	T	T	T	T	T	T	T	C	T	T	T	T	T	T	T	T	T	T	T	T	T	T	Y	T	T	T	T	T	T	T	T	T	T	T
14073415	A/T	2	25084851	A	A	A	A	A	A	A	A	A	A	A	A	A	A	A	A	A	A	A	N	A	A	A	A	A	A	A	A	A	A	A	A	A	A	A	A	A	A	A	A	A	A	A	A	A	A
14085219	C/A	2	25084917	C	N	C	C	N	N	N	N	N	C	N	N	N	C	N	N	N	N	N	A	N	C	N	N	N	N	N	N	N	N	N	N	N	N	N	N	N	C	C	C	C	N	N	N	N	C
62453417	C/T	2	25099864	C	C	C	C	C	C	C	C	C	C	C	C	C	C	C	C	C	C	C	C	C	C	C	C	C	C	C	C	C	C	C	C	C	C	C	C	C	C	C	C	C	C	T	T	C	C
14083612	C/A	2	25114828	C	C	C	C	C	C	C	C	C	C	C	C	C	C	C	C	C	C	C	N	C	C	C	C	C	C	C	C	C	C	C	C	C	C	A	C	C	C	C	C	C	C	C	C	C	C
14083612	C/G	2	25114828	C	C	C	C	C	C	C	C	C	C	C	C	C	C	C	C	C	C	C	N	C	C	C	C	C	C	C	C	C	C	C	C	C	C	N	C	C	C	C	C	C	C	C	C	C	C
28497717	C/A	2	25136470	A	C	A	A	C	C	C	C	C	A	C	C	C	A	C	C	C	C	C	N	C	A	C	C	C	C	C	C	C	C	C	C	C	C	N	C	C	A	A	M	A	C	C	C	C	A
14086051	G/C	2	25140418	N	N	N	N	G	G	G	G	G	N	G	G	G	N	G	G	G	N	G	N	G	N	G	N	G	G	G	G	N	G	N	N	G	G	C	G	G	N	N	N	N	G	G	G	G	N
42215998	T/C	2	25140418	C	N	C	C	T	T	T	T	T	C	T	T	T	C	T	T	T	N	T	N	T	C	T	N	T	T	T	T	N	T	N	N	T	T	N	T	T	C	C	C	C	T	T	T	T	C
35152895	T/C	2	25161213	T	T	T	T	T	T	T	T	T	T	T	T	T	T	T	T	T	T	T	C	T	T	T	T	T	T	T	T	T	T	T	T	T	T	C	T	T	T	T	T	T	T	T	T	T	T
14075859	A/G	2	25171228	A	A	A	A	A	A	A	A	A	A	A	A	A	A	A	A	A	A	A	G	A	A	A	A	A	A	A	A	A	A	A	A	A	A	G	A	A	A	A	A	A	A	A	A	A	A
62458695	G/C	2	25171228	G	G	G	G	G	G	G	G	G	G	G	G	G	G	G	G	G	G	G	N	G	G	G	G	G	G	G	G	G	G	G	G	G	G	N	G	G	G	G	G	G	G	G	G	G	G
25360697	T/A	2	25183948	N	T	N	N	T	T	T	T	T	N	T	T	T	N	T	T	T	T	T	N	T	N	T	T	T	T	T	T	T	T	T	T	T	T	N	T	T	N	N	N	N	T	T	T	T	N
35153650	G/C	2	25184014	C	G	C	C	G	G	G	G	G	N	G	G	G	C	G	G	G	G	G	C	G	C	G	G	G	G	G	G	G	G	G	N	G	G	C	G	G	C	C	C	C	G	N	G	G	C
14078657	G/A	2	25193455	G	G	G	G	G	G	G	G	G	G	A	G	G	G	G	G	G	G	G	G	G	G	G	G	G	G	G	G	G	G	G	G	G	G	N	G	G	G	G	G	G	N	G	G	A	G
14076568	T/G	2	25204845	N	T	N	N	T	T	T	T	T	N	T	T	T	N	T	T	T	T	T	G	T	N	T	T	T	T	T	T	T	T	T	T	T	T	N	T	T	N	N	N	N	T	T	T	T	N
14068497	T/G	2	25241610	N	T	N	N	T	T	T	T	T	N	T	T	T	N	T	T	T	T	T	N	T	N	T	T	T	T	T	T	T	T	T	T	T	T	N	T	T	N	N	N	N	T	T	N	T	N
25354479	C/A	2	25270202	C	C	C	C	C	C	C	C	C	C	C	C	C	C	C	C	C	C	C	A	C	C	C	C	C	C	C	C	C	C	C	C	C	C	C	C	C	C	C	C	C	C	C	C	C	C
14075662	C/T	2	25272024	C	C	C	C	C	C	C	C	C	C	C	C	C	C	C	C	C	C	C	C	C	C	C	C	C	C	C	C	C	C	C	C	C	C	T	C	C	C	C	C	C	C	C	C	C	C
14075253	C/T	2	25280131	C	N	C	C	N	N	N	N	N	C	N	N	N	C	N	N	N	N	N	C	N	C	N	N	N	N	N	N	N	N	N	N	N	N	C	N	N	C	C	C	C	N	N	N	N	C
14087320	G/A	2	25287721	G	N	G	G	N	N	N	N	N	G	N	N	N	G	N	G	N	N	N	G	N	G	N	N	N	N	N	N	N	N	N	A	N	N	G	N	N	G	G	G	G	N	N	N	N	G
14087321	C/T	2	25287721	T	C	T	T	C	C	C	C	C	T	C	C	C	T	C	Y	C	C	C	T	C	T	C	C	C	C	C	C	C	C	C	C	C	C	T	C	C	T	T	T	T	C	C	C	C	T
35154484	G/A	2	25288109	A	G	A	A	G	G	G	G	G	A	G	G	G	A	G	G	G	G	G	A	G	A	G	G	G	G	G	G	G	G	G	G	G	G	A	G	G	A	A	A	A	G	G	G	G	A
35154484	C/A	2	25288109	N	C	N	N	C	C	C	C	C	N	C	C	C	N	C	C	C	C	C	N	C	N	C	C	C	C	C	C	C	C	C	C	C	C	N	C	C	N	N	N	N	C	C	C	C	N
14081603	G/A	2	25323899	G	G	G	G	G	A	G	G	G	G	G	G	A	G	G	G	A	G	G	G	G	G	R	G	G	G	G	G	A	G	G	G	G	G	A	G	G	G	G	G	G	G	G	A	G	G
62452828	G/A	2	25329141	G	G	G	G	G	G	G	G	G	G	G	G	G	G	G	G	G	G	G	G	G	G	G	G	G	G	G	G	G	G	G	G	N	G	G	G	G	G	G	G	G	G	G	G	G	G
14087093	C/G	2	25345843	G	C	G	G	C	C	C	C	C	G	C	C	C	G	C	C	C	C	C	G	C	G	C	C	C	C	C	C	C	C	C	C	C	C	C	C	C	G	G	G	G	C	C	C	C	G
14087094	G/T	2	25345843	N	G	N	N	G	G	G	G	G	N	G	G	G	N	G	G	G	G	G	N	G	N	G	G	G	G	G	G	G	G	G	G	G	G	G	G	G	N	N	N	N	G	G	G	G	N
62458986	T/G	2	25398708	T	T	T	T	T	T	T	T	T	T	T	T	T	T	T	T	T	T	T	T	T	T	T	T	T	T	T	T	T	T	T	T	T	T	T	T	T	N	T	T	T	T	T	T	T	T
35154385	G/C	2	25401769	G	G	G	G	G	G	G	G	G	G	G	G	G	G	G	G	G	G	G	G	G	G	G	N	G	G	G	G	G	N	G	G	N	G	G	G	G	G	G	G	G	G	G	G	G	G
14076848	A/G	2	25402908	G	A	G	G	A	A	A	A	A	G	A	A	A	G	A	R	A	A	A	G	A	G	A	G	A	A	A	A	A	G	A	A	G	A	A	A	A	G	R	G	G	A	A	A	A	G
14083517	C/T	2	25402974	T	C	T	T	C	C	C	C	C	T	C	C	C	T	C	C	C	C	C	T	C	T	C	N	C	C	C	C	C	N	C	C	T	C	C	C	C	T	T	T	T	C	C	C	C	T
14060911	G	2	25427441	G	G	G	G	G	G	G	G	G	G	G	G	G	G	G	G	G	G	G	G	G	G	G	G	G	G	G	G	G	G	G	G	G	G	G	G	G	G	G	G	G	G	G	G	G	G
10012062	T/A	2	25444113	N	T	N	N	T	T	T	T	T	N	T	T	T	N	T	T	T	T	T	N	T	N	T	T	T	T	T	T	T	T	T	T	T	T	T	T	T	N	N	N	N	T	T	T	T	N
14086218	G/C	2	25444113	C	G	C	C	G	G	G	G	G	C	G	G	G	C	G	G	G	G	G	C	G	C	G	G	G	G	G	G	G	G	G	G	G	G	G	G	G	C	C	C	C	G	G	G	G	C
14082890	A/G	2	25447558	A	N	A	A	N	N	N	N	N	A	N	N	N	A	N	N	N	N	N	A	N	A	N	N	N	N	N	N	N	N	N	N	N	N	N	N	N	A	A	A	A	N	N	N	N	A
14073697	C/T	2	25461297	T	C	T	T	C	C	C	C	C	T	C	C	C	T	C	C	C	C	C	T	C	T	C	C	C	C	C	C	C	C	C	C	C	C	C	N	C	T	T	T	T	C	C	C	C	T
14076574	C/T	2	25463051	T	C	T	T	C	C	C	C	C	T	C	C	C	T	C	C	C	C	C	T	C	T	C	C	C	C	C	C	C	C	C	C	C	C	C	C	C	T	T	T	T	C	C	C	C	T
14081824	A/C	2	25465113	C	A	C	C	A	N	A	A	A	C	A	A	N	C	A	A	N	A	N	C	A	C	A	A	A	A	A	A	N	A	A	A	A	A	A	N	A	C	C	C	C	A	A	N	A	C
25363573	T/A	2	25466683	T	T	T	T	T	T	T	T	T	T	T	T	T	T	T	T	T	T	T	T	T	T	T	T	T	T	T	T	T	T	T	T	T	T	T	A	T	T	T	T	T	T	T	T	T	T
14076703	C/G	2	25500828	C	C	C	C	C	N	C	C	C	C	C	C	N	C	C	C	N	C	C	C	C	C	C	C	C	C	C	C	N	C	C	C	C	C	C	C	C	C	C	C	C	C	C	C	C	C
14075572	T/G	2	25513668	T	T	T	T	T	T	T	T	T	T	T	T	T	T	T	T	T	T	T	T	T	T	T	K	T	T	T	T	T	G	T	T	G	T	G	G	T	T	T	T	T	T	T	T	T	T
14074540	A/T	2	25515344	A	A	A	A	A	A	A	A	A	A	A	A	A	A	A	A	A	A	A	A	A	A	A	T	A	A	A	A	A	T	A	A	T	A	T	T	A	A	A	A	A	A	A	A	A	A
25363728	T/A	2	25515867	T	T	T	T	T	T	T	T	T	T	T	T	T	T	T	T	T	T	T	T	T	T	T	T	T	T	T	T	T	T	T	T	T	T	T	T	T	T	T	T	T	T	T	T	T	T
28497286	T/A	2	25521368	T	N	T	T	N	N	N	N	N	T	N	N	N	T	N	N	N	N	N	T	N	T	N	T	N	N	N	N	N	T	N	N	T	N	T	T	N	T	T	T	T	N	N	N	N	T
14087114	T/C	2	25527866	T	T	T	T	T	T	T	T	T	T	T	T	T	T	T	T	T	T	T	T	T	T	T	C	T	T	T	T	T	C	T	T	C	T	T	Y	T	T	T	T	T	T	T	T	T	T
14082288	T/C	2	25539781	T	N	T	T	N	N	N	N	C	T	N	N	N	T	T	N	N	N	N	T	N	T	N	T	N	N	N	C	N	N	C	C	N	N	C	N	N	T	T	T	T	N	C	N	N	T
28203419	C/T	2	25539781	C	N	C	C	N	N	N	N	N	C	N	N	N	C	C	N	N	N	N	C	N	C	N	C	N	N	N	N	N	N	N	N	N	N	T	T	N	C	C	C	C	N	N	N	N	C
14075640	C/T	2	25541656	Y	N	Y	Y	N	N	N	N	N	Y	N	N	N	Y	N	N	N	N	N	N	N	Y	N	C	N	N	N	N	N	C	N	N	C	N	N	N	N	Y	Y	Y	Y	N	N	N	N	Y
28202870	A/G	2	25542883	A	N	N	N	N	N	N	N	N	A	N	N	N	N	N	N	N	N	N	N	N	N	N	N	N	N	N	N	N	N	N	N	N	N	N	N	N	N	N	A	A	N	N	N	N	A
35155419	T/G	2	25547790	T	T	T	T	T	T	T	T	G	T	T	T	T	T	T	T	T	T	T	N	T	T	T	T	T	T	T	G	T	T	G	G	T	T	N	T	T	T	T	T	T	T	G	T	T	N
28497994	A/T	2	25566275	W	A	W	W	A	A	A	A	A	W	A	A	A	W	A	A	A	A	A	T	A	W	A	A	A	A	A	A	A	A	A	A	A	A	A	A	A	W	W	W	W	A	A	A	A	W
35155422	G/A	2	25576155	N	G	N	N	G	G	G	G	G	N	G	G	G	N	G	G	G	G	G	N	N	N	N	N	G	G	G	G	G	N	G	N	N	G	G	N	G	N	N	N	N	G	G	G	G	N
14087022	T/C	2	25576221	T	C	T	T	C	C	C	C	C	T	C	Y	Y	T	C	C	C	C	C	T	C	T	C	T	C	C	C	C	C	T	C	C	T	C	Y	T	C	T	T	T	T	C	C	C	C	T
14087022	G/T	2	25576221	T	G	T	T	G	G	G	G	G	T	G	K	K	T	G	G	G	G	G	T	G	T	G	T	G	G	G	G	G	K	G	G	K	G	T	T	G	T	T	T	T	G	G	G	G	T
14087020	G/A	2	25590659	G	G	G	G	G	G	G	G	G	G	G	G	G	G	G	G	G	G	G	A	G	G	G	N	G	N	G	G	G	N	G	G	N	G	G	G	G	G	G	G	G	G	G	G	G	G
14073471	A/T	2	25616153	T	A	T	T	A	A	A	A	A	T	A	A	A	T	A	A	A	A	A	T	A	T	A	A	A	A	A	A	A	A	A	A	A	A	A	A	A	T	T	T	T	A	A	A	A	T
14087021	G/A	2	25632858	N	G	N	N	G	G	G	G	G	N	G	G	G	N	G	G	G	G	G	N	G	N	G	N	G	G	G	G	G	G	G	G	G	G	N	N	G	N	N	N	N	G	G	G	G	A
25364107	G/C	2	25642486	G	G	G	G	G	G	G	G	C	G	G	G	G	G	G	G	G	G	G	G	G	G	G	G	G	G	G	C	G	G	C	C	G	G	G	G	G	G	G	G	G	G	C	G	G	C
14075149	G/T	2	25655758	G	G	G	G	G	G	G	G	K	G	G	G	G	G	G	G	G	G	G	G	G	G	G	G	G	G	G	T	G	G	T	T	G	G	G	G	G	G	G	G	G	G	T	G	G	G
14075825	G/T	2	25661692	G	G	G	G	G	G	G	G	T	G	G	G	G	G	G	G	G	G	G	T	G	G	G	G	G	G	G	T	G	G	T	T	G	G	G	G	G	G	G	G	G	G	T	G	G	G
42774881	T/C	2	25662917	C	T	C	C	T	T	T	T	T	C	T	T	T	C	T	T	T	T	T	T	T	C	T	T	T	T	T	T	T	T	T	T	T	T	T	T	T	C	C	C	C	T	T	T	T	N
14085262	T/C	2	25662968	C	T	C	C	T	T	T	T	N	C	T	T	T	C	T	T	T	T	T	T	T	C	T	T	T	T	T	N	T	T	N	N	T	T	T	T	T	C	C	C	C	T	N	T	T	N
14085262	G/A	2	25662968	N	G	N	N	G	G	G	G	A	N	G	G	G	N	G	G	G	G	G	G	G	N	G	G	G	G	G	A	G	G	A	A	G	G	G	G	G	N	N	N	N	G	A	G	G	N
35155299	G/T	2	25697001	G	G	G	N	G	G	G	G	G	G	G	G	G	G	G	G	G	G	G	G	G	G	G	G	G	G	G	G	G	G	G	G	G	G	N	G	G	G	G	G	G	G	G	G	G	T
14086799	T/G	2	25705758	T	N	T	T	N	N	N	N	N	T	N	N	N	T	N	N	N	N	N	T	N	T	N	N	N	N	N	N	N	N	N	N	N	N	N	N	N	T	T	T	T	N	N	N	N	N
14081814	A/T	2	25716355	A	N	A	A	N	N	N	N	N	A	N	N	N	A	N	N	N	N	N	T	N	A	N	N	N	N	N	N	N	N	N	N	N	N	N	N	N	A	A	A	A	N	N	N	N	N
14087051	C/T	2	25716388	C	C	C	N	C	C	C	C	C	C	C	C	C	C	C	C	C	C	C	C	C	C	C	C	C	C	C	C	C	C	C	C	C	C	N	C	C	C	C	C	C	C	C	C	C	T
14087051	T/A	2	25716388	N	T	N	N	T	T	T	T	N	N	T	T	T	N	T	T	T	T	T	N	T	N	T	T	T	T	T	N	T	T	N	N	T	T	N	T	T	N	N	N	N	T	N	T	T	A
14087470	G/T	2	25717630	G	N	G	G	N	N	N	N	N	G	N	N	N	G	N	N	N	N	N	G	N	G	N	N	N	N	N	N	N	N	N	N	N	N	N	N	N	G	G	G	G	N	G	N	N	G
14087674	G/T	2	25721206	T	G	T	T	G	G	G	G	T	T	G	G	G	T	G	G	G	G	G	N	G	T	G	G	G	G	G	N	G	G	N	N	G	G	N	G	G	T	T	T	T	G	N	G	G	N
14087674	C/G	2	25721206	C	N	C	C	N	N	N	N	C	C	N	N	N	C	N	N	N	N	N	N	N	C	N	N	N	N	N	N	N	N	N	N	N	N	N	N	N	C	C	C	C	N	N	N	N	G
14087677	A/G	2	25725263	G	A	G	G	A	A	A	A	N	G	A	A	A	G	A	A	A	A	A	N	A	G	A	A	A	A	A	N	A	A	N	N	A	A	N	A	A	G	G	G	G	A	N	A	A	N
35155298	T/C	2	25731286	C	T	C	C	T	T	T	T	N	C	T	T	T	C	T	T	T	T	T	N	T	C	T	T	T	T	T	N	T	T	N	N	T	T	N	T	T	C	C	C	C	T	N	T	T	C
14083802	C/T	2	25731352	C	C	C	C	C	C	C	C	C	C	C	C	C	C	C	C	C	C	C	T	C	C	C	C	C	C	C	C	C	C	C	C	C	C	C	C	C	C	C	C	C	C	C	C	C	C
14083802	G/C	2	25731352	G	G	G	G	G	G	G	G	G	G	G	G	G	G	G	G	G	G	G	C	G	G	G	G	G	G	G	G	G	G	G	G	G	G	G	G	G	G	G	G	G	G	G	G	G	S
14087673	A/G	2	25737061	N	G	N	N	N	N	N	N	N	N	N	N	N	N	N	N	N	N	N	A	N	N	N	A	N	N	N	N	N	N	N	N	N	N	A	N	N	N	N	N	N	G	N	N	N	N
14087676	C/A	2	25737061	N	M	N	N	C	C	C	C	N	N	C	C	C	N	C	C	C	C	C	N	C	N	C	C	C	C	C	N	C	C	N	N	C	C	N	C	C	N	C	N	N	C	N	C	C	N
14087676	A/G	2	25737061	G	A	G	G	A	A	A	A	N	G	A	A	A	G	A	A	A	A	A	N	A	G	A	A	A	A	A	N	A	A	N	N	A	A	N	A	A	G	G	G	G	A	N	A	A	N
14087050	G/C	2	25740553	N	G	N	N	G	G	G	G	N	N	G	G	G	N	G	G	G	G	G	C	G	N	G	G	G	G	G	N	G	G	N	N	G	G	N	G	G	N	N	N	N	G	N	G	G	N
35155417	C/A	2	25744523	C	C	C	C	N	C	C	C	C	C	C	C	C	C	C	C	C	C	C	C	C	C	C	C	C	C	C	C	C	C	C	C	C	C	N	C	C	C	C	C	C	C	N	C	C	C
14087675	A/G	2	25748018	N	G	N	N	N	N	N	N	N	N	N	N	N	N	N	N	N	N	N	A	N	N	N	N	N	N	N	N	N	N	N	N	N	N	N	N	N	N	N	N	N	G	N	N	N	A
14087878	A/C	2	25780360	A	A	A	A	A	A	A	A	A	A	A	A	A	A	A	A	A	A	A	C	A	A	A	A	A	A	A	A	A	A	A	A	A	A	A	A	A	A	A	A	A	A	A	A	A	A
14082712	C/T	2	25780422	C	C	C	C	C	C	C	C	C	C	C	C	C	C	C	C	C	C	C	T	C	C	C	C	C	C	C	C	C	C	C	C	C	C	C	C	C	C	C	C	C	C	C	C	C	C
14082712	A/G	2	25780422	A	A	A	A	A	A	A	A	A	A	A	A	A	A	A	A	A	A	A	G	A	A	A	A	A	A	A	A	A	A	A	A	A	A	A	A	A	A	A	A	A	A	A	A	A	A
25365847	C/G	2	25785895	N	C	N	N	C	C	C	C	C	N	C	C	C	N	C	C	C	C	C	N	C	N	C	C	C	C	C	C	C	C	C	C	C	C	N	G	C	N	N	N	N	C	C	C	C	N
28497851	G/A	2	25785895	A	G	A	A	G	G	G	G	G	A	G	G	G	A	G	G	G	G	G	A	G	A	G	G	G	G	G	G	G	G	G	G	G	G	N	N	G	A	A	A	A	G	G	G	G	A
14075775	G/A	2	25791739	G	G	G	G	G	G	G	G	G	G	G	G	G	G	G	G	G	G	G	A	G	G	G	G	G	G	G	G	G	G	G	G	G	G	G	G	G	G	G	G	G	G	G	G	G	G
14075775	C/A	2	25791739	C	C	C	C	C	C	C	C	C	C	C	C	C	C	C	C	C	C	C	N	C	C	C	C	C	C	C	C	C	C	C	C	C	C	C	C	C	C	C	C	C	C	C	C	C	C
14076677	G/A	2	25817852	A	G	A	A	G	G	G	G	G	A	G	G	G	A	G	G	G	G	G	G	G	A	G	G	G	G	G	G	G	G	G	G	G	G	G	G	G	A	A	A	A	G	G	G	G	A
25365952	G/T	2	25817852	N	G	N	N	G	G	G	G	G	N	G	G	G	N	G	G	G	G	G	G	G	N	G	G	G	G	G	G	G	G	G	G	G	G	G	G	G	N	G	N	N	G	G	G	G	N
25363042	A/G	2	25821081	N	A	N	N	A	A	A	A	A	N	A	A	A	A	A	A	A	A	A	N	A	N	A	A	A	A	A	A	A	A	A	A	A	A	N	A	A	N	N	N	N	A	A	A	R	N
14077349	A/G	2	25827077	A	A	A	A	A	A	A	A	A	A	A	A	A	A	A	A	A	A	A	A	A	A	A	A	A	A	A	A	A	A	A	A	A	A	A	G	A	A	A	A	A	A	A	A	A	A
14078149	A/G	2	25840080	A	A	A	A	A	A	A	A	A	A	A	A	A	A	A	A	A	A	A	G	A	A	A	A	A	A	A	A	A	A	A	A	A	A	A	A	A	A	A	A	A	A	A	A	A	A
14074207	C/T	2	25869174	C	C	C	C	C	C	C	C	C	C	C	C	C	C	C	C	C	C	C	C	C	C	C	C	C	C	C	C	C	C	C	C	C	C	C	C	C	C	C	C	C	C	C	C	C	C
14077569	A/G	2	25873516	A	A	A	A	A	A	A	A	A	A	A	A	A	A	A	A	A	A	A	A	A	A	A	A	A	A	A	A	A	A	A	A	A	A	A	A	A	A	A	A	A	A	A	A	A	A
35152888	C/G	2	25873578	G	C	G	G	C	C	C	C	C	G	C	C	C	G	C	C	C	C	C	C	C	G	C	N	C	C	S	C	C	C	C	C	C	C	C	N	C	G	G	G	G	C	N	C	C	G
14087180	G/T	2	25909282	T	G	T	T	G	G	G	G	G	T	G	G	G	T	G	G	G	G	G	T	G	T	G	G	G	G	G	G	G	G	G	G	G	G	G	G	G	T	T	T	T	G	G	G	G	T
14079417	A/G	2	25912708	A	A	A	A	A	A	A	A	A	A	A	A	A	A	A	A	A	A	A	G	A	A	A	A	A	A	A	A	A	A	A	A	A	A	A	A	A	A	A	A	A	A	A	A	A	A
35150931	T/A	2	25912747	N	T	N	N	T	T	T	T	T	N	T	T	T	N	T	T	T	N	T	N	T	N	N	T	T	T	T	T	T	T	T	N	T	N	T	T	T	N	N	N	N	T	T	T	T	N
35154234	T/C	2	25912747	T	N	T	T	N	N	N	N	N	T	N	N	N	T	N	N	N	N	N	C	N	T	N	N	N	N	N	N	N	N	N	N	N	N	N	N	N	T	T	T	T	N	N	N	N	T
14078805	A/T	2	25942901	A	A	A	A	A	A	A	A	A	A	A	A	A	A	A	A	A	A	A	A	A	A	A	A	A	A	A	A	A	A	A	A	A	A	A	T	A	A	A	A	A	A	A	A	A	T
14087584	A/G	2	25954415	A	A	A	A	A	A	A	A	A	A	G	A	A	A	A	A	A	A	A	A	A	A	A	G	A	A	A	A	A	G	A	A	A	A	G	N	A	A	A	A	A	G	A	A	G	G
14087584	C/T	2	25954415	C	C	C	C	C	C	C	C	C	C	N	C	C	C	C	C	C	C	C	C	C	C	C	N	C	C	C	C	C	N	C	C	C	C	N	T	C	C	C	C	C	N	C	C	N	N
14085216	G/T	2	25954477	N	N	N	N	N	N	N	N	N	N	G	N	N	N	N	N	N	N	N	G	N	N	G	G	N	N	N	N	N	G	N	N	N	N	G	G	N	N	N	N	N	G	N	N	G	G
14085217	A/G	2	25954477	A	A	A	A	A	A	A	A	A	A	G	A	A	A	A	A	A	A	A	G	A	A	R	G	A	A	A	A	A	G	A	A	A	A	G	G	A	A	A	A	A	G	A	A	G	G
14081932	T/C	2	25955839	T	T	T	T	T	T	T	T	T	T	T	T	T	T	T	T	T	T	T	T	T	T	T	T	T	T	T	T	T	T	T	T	T	T	T	T	T	T	T	T	T	T	T	T	T	C
14076302	A/T	2	25955905	A	A	N	A	A	A	A	A	A	A	A	A	A	A	A	A	A	A	A	A	A	A	A	W	A	A	A	A	A	A	A	A	A	A	A	A	A	A	A	A	A	A	A	A	A	T
14081620	T/C	2	26006494	T	T	T	T	T	T	T	T	Y	T	T	T	T	T	T	T	T	T	T	C	T	T	T	T	T	T	T	T	T	T	T	T	Y	T	T	T	T	T	T	T	T	T	T	T	T	T
14076679	C/T	2	26007150	C	C	C	C	C	C	C	C	C	C	C	C	C	C	C	C	C	C	C	C	C	C	C	C	C	C	C	C	C	C	C	C	C	C	C	C	C	C	C	C	C	C	C	C	C	T
14074227	G/T	2	26010857	G	G	G	G	G	G	G	G	N	G	G	G	G	G	G	G	G	G	G	T	G	G	G	N	G	G	G	G	G	N	G	G	G	G	G	G	G	G	G	G	G	G	G	G	G	G
14085638	A/T	2	26013601	A	A	A	A	A	A	A	A	N	A	A	A	A	A	A	A	A	A	A	N	A	A	A	N	A	A	A	A	A	N	A	A	A	A	A	A	A	A	A	A	A	A	A	A	A	T
14085639	A/G	2	26013601	A	A	A	A	A	A	A	A	N	A	A	A	A	A	A	A	A	A	A	G	A	A	A	N	A	A	A	A	A	N	A	A	A	A	A	A	A	A	A	A	A	A	A	A	A	N
14082752	G/A	2	26021173	G	G	G	G	G	G	G	G	G	G	G	G	G	G	G	G	G	G	G	A	G	G	G	G	G	G	G	G	G	G	G	G	G	G	G	G	G	G	G	G	G	G	G	G	G	A
14081886	A/T	2	26021938	A	A	A	A	A	A	A	A	A	A	A	A	A	A	A	A	A	A	A	T	A	A	A	A	A	A	A	A	A	A	A	A	A	A	A	N	A	A	A	A	A	A	A	A	A	T
14081887	A/G	2	26021938	A	A	A	A	A	A	A	A	A	A	A	A	A	A	A	A	A	A	A	N	A	A	A	A	A	A	A	A	A	A	A	A	A	A	A	G	A	A	A	A	A	A	A	A	A	N
14080382	G/A	2	26043834	G	G	G	G	G	G	G	G	A	G	G	G	G	G	G	G	G	G	G	A	G	G	G	A	G	G	G	G	G	A	G	G	G	G	G	G	G	G	G	G	G	G	G	G	G	A
25365795	A/T	2	26051189	A	A	A	A	A	A	A	A	A	A	A	A	A	A	A	A	A	A	A	N	A	A	A	A	A	A	A	A	A	A	A	A	A	A	A	A	A	A	A	A	A	A	A	A	A	T
25365795	G/T	2	26051189	G	G	G	G	G	G	G	G	G	G	G	G	G	G	G	G	G	G	G	N	G	G	G	G	G	G	G	G	G	G	G	G	G	G	G	G	G	G	G	G	G	G	G	G	G	N
10000722	C/G	2	26103073	C	C	C	C	C	C	C	C	C	C	C	C	C	C	C	C	C	C	C	C	C	C	C	C	C	C	C	C	C	C	C	C	C	C	C	C	C	C	C	C	C	C	C	C	C	C
14077276	T/A	2	26108306	T	T	T	T	T	T	T	T	T	T	T	T	T	T	T	T	T	T	T	T	T	T	T	T	T	T	T	T	T	T	T	T	T	T	T	T	T	T	T	T	T	T	T	T	T	A
25363223	C	2	26165630	C	C	C	C	C	C	C	C	C	C	C	C	C	C	C	C	C	C	C	C	C	C	C	C	C	C	C	C	C	C	C	C	C	C	C	C	C	C	C	C	C	C	C	C	C	C
35152674	T/A	2	26194135	T	T	T	T	N	T	T	T	A	T	A	T	T	T	T	T	T	T	T	A	T	T	W	A	T	T	T	T	T	A	T	T	T	T	A	A	T	T	T	T	T	A	T	T	A	A
14079525	A/G	2	26212367	A	A	A	A	A	A	A	A	A	A	A	A	A	A	A	A	A	A	A	A	A	A	A	A	A	A	A	A	A	A	A	A	A	A	A	A	A	A	A	A	A	A	A	A	A	N
14077100	C/A	2	26355588	C	C	C	C	C	C	C	C	C	C	M	C	C	C	C	C	C	C	C	M	C	C	C	C	C	C	C	C	C	C	C	N	C	C	M	C	C	C	C	C	C	M	C	C	M	C
25366631	T/G	2	26402103	N	N	N	N	N	N	T	N	T	N	T	T	T	N	T	N	N	N	T	T	N	N	N	T	N	N	N	T	N	T	N	T	T	T	T	T	T	N	N	N	N	T	T	T	T	T
14077119	A/T	2	26410415	A	A	A	A	A	A	T	A	T	A	T	W	W	A	A	A	A	A	T	T	A	A	A	T	A	A	A	A	A	T	A	A	T	T	T	W	T	A	A	A	A	T	T	T	T	T
25365669	C	2	26430685	C	C	C	C	C	C	C	C	C	C	C	C	C	C	C	C	C	C	C	C	C	C	C	C	C	C	C	C	C	C	C	C	C	C	C	C	C	C	C	C	C	C	C	C	C	C
14073688	A/G	2	26520130	A	R	A	A	A	R	R	A	A	A	A	A	A	A	A	A	A	A	A	A	A	A	A	A	A	A	A	A	A	A	A	A	A	A	A	A	A	A	A	A	A	A	A	A	A	A
35154749	C/T	2	26607723	C	C	N	C	C	C	C	C	N	C	T	C	C	C	C	C	C	C	C	T	C	C	C	C	C	C	C	C	C	C	C	C	N	C	T	T	C	C	C	C	C	T	C	C	T	T
14056465	A/G	2	26650959	A	G	A	A	G	G	G	G	A	A	A	G	A	A	G	G	G	G	A	A	G	A	G	A	G	G	G	G	A	A	N	G	A	G	A	A	A	A	A	A	A	A	A	A	A	A
14056465	G/A	2	26650959	G	N	G	G	N	N	N	N	G	G	G	A	G	G	N	N	N	N	G	G	N	G	N	G	N	N	N	N	G	G	A	N	G	N	G	G	G	G	G	G	G	G	G	G	G	G
35153889	A/G	2	26738785	A	A	A	A	A	A	A	A	A	A	G	N	G	A	A	A	A	A	N	G	A	A	A	N	A	A	A	G	A	A	A	G	A	G	G	G	A	A	A	A	A	G	A	A	G	G
14059838	G/A	2	26751583	G	G	G	G	G	G	G	G	G	G	A	G	A	G	G	G	G	G	G	A	G	G	G	G	G	G	G	A	G	G	G	A	G	A	A	A	G	G	G	G	G	A	G	G	A	A
25360545	C/G	2	26753573	C	C	C	C	C	G	G	C	C	C	N	G	C	C	C	C	G	C	C	N	C	C	S	C	C	C	C	N	C	C	C	N	C	N	N	N	C	S	C	C	C	C	C	C	N	N
14073654	G/A	2	26764330	G	G	G	G	G	G	G	G	G	G	G	G	G	G	G	G	G	A	G	G	A	G	G	G	G	G	G	G	G	G	G	G	G	G	G	G	G	G	G	G	G	G	G	G	G	G
62048251	C/T	2	26789822	C	C	C	C	C	C	C	C	C	C	C	C	C	C	N	N	C	C	C	C	C	C	N	C	C	C	C	C	C	C	C	C	N	C	C	C	C	C	C	N	N	C	C	C	C	C
14084665	C	2	26796426	C	C	C	C	C	C	C	C	C	C	C	C	C	C	C	C	C	C	C	C	C	C	C	C	C	C	C	C	C	C	C	C	C	C	C	C	C	C	C	C	C	C	C	C	C	C
14076524	T/A	2	26812490	T	T	T	T	T	A	A	T	T	T	T	A	A	T	T	T	A	T	T	T	T	T	W	T	T	T	T	T	T	T	T	T	T	T	T	T	T	T	T	T	T	T	T	T	T	T
25353375	T/C	2	26902608	T	T	T	T	T	T	T	T	T	T	Y	T	T	T	T	T	T	T	T	C	T	T	T	T	T	T	T	T	T	T	T	T	T	T	C	T	T	T	T	T	T	C	T	T	C	C
28497609	A/T	2	26964126	T	A	T	T	A	A	A	A	A	T	T	A	A	T	A	A	A	A	A	A	A	T	A	A	A	A	A	A	A	A	A	A	A	A	A	A	A	T	T	T	T	T	A	A	T	A
14074385	G/T	2	26978326	G	G	G	G	G	T	T	G	G	G	G	T	G	G	G	G	T	G	G	G	G	G	K	G	G	G	G	G	G	G	T	G	T	T	G	T	G	G	G	G	G	G	G	T	K	G
14073948	T/G	2	27005280	G	T	G	G	T	T	T	T	T	G	T	T	T	G	T	T	T	T	T	G	T	G	T	T	T	T	T	T	T	T	T	T	T	T	G	T	T	G	G	G	G	T	T	T	T	G
14080401	T/G	2	27006101	G	T	G	G	T	T	T	T	T	G	T	T	T	G	T	T	T	T	T	G	T	G	T	T	T	T	T	T	T	T	T	T	T	T	G	T	T	G	G	G	G	T	T	T	T	G
14080376	A/C	2	27037585	A	C	A	A	A	C	C	A	A	A	A	C	C	A	A	A	C	A	A	A	A	A	M	A	A	A	A	C	A	A	C	C	A	A	A	C	A	A	A	A	A	A	A	C	A	A
14079226	A/T	2	27037628	A	T	A	A	A	T	T	A	A	A	A	T	T	A	A	A	T	A	A	A	A	A	W	A	A	A	A	T	A	A	T	T	A	A	A	T	A	A	A	A	A	A	A	T	A	A
14080071	G/T	2	27116044	G	G	G	G	G	G	G	G	G	G	G	G	G	G	G	G	G	G	G	G	G	G	G	G	G	G	G	G	G	G	G	G	G	G	G	G	G	G	G	G	G	G	G	G	G	G
25363247	T	2	27125952	T	T	T	T	T	T	T	T	T	T	T	T	T	T	T	T	T	T	T	T	T	T	T	T	T	T	T	T	T	T	T	T	T	T	T	T	T	T	T	T	T	T	T	T	T	T
35153651	G/A	2	27126018	G	A	G	G	G	A	A	G	A	G	A	A	N	G	G	G	A	G	N	G	G	G	R	A	G	G	G	A	G	A	A	A	G	A	G	N	G	G	G	R	G	A	G	A	A	G
14087736	C/G	2	27161687	C	G	C	C	C	G	G	C	G	C	G	G	G	C	C	C	G	C	G	C	C	C	S	G	C	C	C	G	C	G	G	G	C	G	C	G	C	C	C	C	C	G	C	G	G	C
10000763	C	2	27161846	C	C	C	C	C	C	C	C	C	C	C	C	C	C	C	C	C	C	C	C	C	C	C	C	C	C	C	C	C	C	C	C	C	C	C	C	C	C	C	C	C	C	C	C	C	C
62461702	C/T	2	27214024	C	C	C	C	C	C	C	C	C	C	C	C	C	C	C	C	C	C	C	C	C	C	C	C	C	C	C	C	C	C	C	C	C	C	C	C	C	C	C	C	C	C	C	C	C	C
14084268	C/A	2	27306314	C	A	C	C	C	C	C	C	C	C	C	C	C	C	C	C	C	C	C	A	C	C	C	C	C	C	C	A	C	C	C	A	C	C	A	A	C	C	C	C	C	C	C	C	C	A
25355220	C/A	2	27308257	C	C	C	C	A	C	C	A	A	C	C	C	A	C	A	A	C	A	A	C	A	C	M	A	A	A	A	C	A	A	C	C	A	C	C	C	A	C	C	C	C	C	A	C	C	C
42215646	G/A	2	27338261	G	G	G	G	A	G	G	A	A	G	N	G	A	G	A	A	G	A	A	G	A	G	R	A	A	A	A	G	A	A	G	G	A	G	G	G	A	G	G	G	G	G	A	G	G	G
14073936	C/G	2	27345379	C	C	C	C	G	C	C	G	G	C	C	C	G	C	G	G	C	G	G	C	G	C	S	S	G	G	G	C	G	G	C	C	G	C	C	C	G	C	C	C	C	C	G	C	C	C
14083939	G/A	2	27364904	G	G	G	G	G	G	G	G	G	G	G	G	G	G	G	G	G	G	G	G	G	G	G	G	G	G	G	G	G	G	G	G	G	G	A	G	G	G	G	G	G	G	G	G	G	G
14082822	A/T	2	27365062	A	N	A	A	A	A	A	A	A	A	A	A	A	A	A	A	A	A	A	A	A	A	A	A	A	A	A	A	A	A	A	A	A	A	A	A	A	A	A	A	A	A	A	A	A	A
14083061	C	2	27369007	C	C	C	C	C	C	C	C	C	C	C	C	C	C	C	C	C	C	C	C	C	C	C	C	C	C	C	C	C	C	C	C	C	C	C	C	C	C	C	C	C	C	C	C	C	C
25355643	A/G	2	27376892	A	A	A	A	A	A	A	A	A	A	A	A	A	A	A	A	A	A	A	G	A	A	A	A	A	A	A	A	A	A	A	A	A	G	A	A	A	A	A	A	A	A	A	A	A	G
14084159	G/T	2	27376958	N	N	N	N	N	G	G	N	G	N	G	G	G	N	N	N	G	N	G	G	N	N	G	G	N	N	N	N	G	G	G	N	G	G	N	N	G	N	N	N	G	G	G	N	G	G
14081628	A/G	2	27377349	A	A	A	A	A	A	A	A	A	A	A	A	A	A	A	A	A	A	A	G	A	A	A	A	A	A	A	R	A	A	A	A	A	G	A	A	A	A	A	A	A	A	A	A	A	G
14085687	C/T	2	27378845	C	C	C	C	C	C	C	C	C	C	C	C	C	C	C	C	C	C	C	Y	C	C	C	C	C	C	C	C	C	C	C	C	C	T	C	C	C	C	C	C	C	C	C	C	C	T
10000640	T	2	27382687	T	T	N	T	T	T	T	T	T	T	T	T	T	T	T	T	T	T	T	T	T	T	T	T	T	T	T	T	T	T	T	T	T	T	T	T	T	T	T	T	T	T	N	T	T	T
14061332	G/C	2	27405660	G	N	G	G	N	N	N	N	N	G	N	N	N	G	N	N	N	N	N	N	N	G	N	N	N	N	N	N	N	N	N	N	N	N	G	G	N	G	G	G	G	N	N	N	N	N
14061331	A/T	2	27405661	N	T	N	N	T	A	A	T	A	N	A	A	T	N	T	T	A	T	A	A	T	N	W	A	T	T	T	T	A	A	A	T	A	A	A	N	A	N	N	N	N	A	A	A	A	A
25363737	T/A	2	27489744	N	N	N	N	N	N	N	N	N	N	N	N	T	N	N	N	N	N	N	T	N	N	N	N	N	N	N	N	N	N	N	N	N	T	T	A	N	N	N	N	N	N	N	N	N	T
14085081	G/A	2	27506228	G	G	G	G	G	G	G	G	G	G	G	G	G	G	G	G	G	G	G	G	G	G	G	G	G	G	G	G	G	G	G	G	G	A	A	G	G	G	G	G	G	G	G	G	G	A
14073377	C/T	2	27510946	C	C	C	C	C	C	C	C	C	C	C	C	C	C	C	C	C	C	C	T	C	C	C	C	C	C	C	C	C	C	C	C	C	T	T	T	C	C	C	C	C	C	C	C	C	T
35154343	C/G	2	27513066	C	C	C	C	C	C	C	C	C	C	C	C	C	C	C	C	C	C	C	C	C	C	C	C	C	C	C	C	C	C	C	C	C	C	C	G	C	C	C	C	C	C	C	C	C	C
14083520	A/C	2	27523912	A	A	A	A	A	A	A	A	A	A	A	A	A	A	A	A	A	A	A	N	A	A	A	A	A	A	A	A	A	A	A	A	A	N	N	C	A	A	A	A	A	A	A	A	A	N
14073459	T/C	2	27537236	T	T	T	T	T	T	T	T	T	T	T	T	T	T	T	T	T	T	T	T	T	T	T	T	T	T	T	T	T	T	T	T	T	C	C	C	T	T	T	T	T	T	T	T	T	C
25360571	A/C	2	27538944	A	A	A	A	A	A	A	A	A	A	A	A	A	A	A	A	A	A	A	N	A	A	A	A	A	A	A	A	A	A	A	A	A	N	A	C	A	A	A	A	A	A	A	A	A	N
14074752	G/T	2	27551206	G	G	G	G	G	G	G	G	G	G	G	G	G	G	G	G	G	G	G	T	G	G	G	G	G	G	G	G	G	G	N	G	G	T	T	T	G	G	G	G	G	G	G	G	G	T
14074752	C/T	2	27551206	N	N	N	N	N	N	N	N	N	N	N	N	N	N	N	N	N	N	N	C	N	N	N	N	N	N	N	N	N	N	N	N	N	C	C	C	N	N	N	N	N	N	N	N	N	C
14079006	C/A	2	27551272	C	C	C	C	C	C	C	C	C	C	C	C	C	C	C	C	C	C	C	A	C	C	C	C	C	C	C	C	C	C	C	C	C	C	C	C	C	C	C	C	C	C	C	C	C	C
14075722	C/T	2	27590849	C	C	C	C	T	C	C	T	T	C	T	C	C	C	T	T	C	T	C	C	T	C	Y	T	T	T	T	C	C	T	C	C	T	T	Y	C	C	C	C	C	C	T	C	C	T	T
28497849	A/T	2	27649981	A	A	A	A	T	T	T	T	T	A	A	T	T	A	T	T	T	T	A	A	T	A	W	T	T	T	T	A	A	T	T	A	T	A	A	A	A	A	A	A	A	A	A	A	A	A
14085184	C/A	2	27655138	C	C	C	C	N	C	N	N	C	C	C	N	N	C	N	N	N	N	C	C	N	C	C	N	N	N	N	C	C	N	N	C	N	C	C	C	C	C	C	C	C	C	C	C	C	C
28497552	G	2	27668094	N	G	N	N	G	N	N	G	G	N	G	N	G	N	G	G	N	G	G	G	G	N	G	N	G	G	G	G	G	N	N	G	N	G	G	G	G	N	N	N	G	G	G	G	G	G
14076445	G	2	27680074	G	G	G	G	G	G	G	G	G	G	G	G	G	G	G	G	G	G	G	G	G	G	G	G	G	G	G	G	G	G	G	G	G	G	G	G	G	G	G	G	G	G	G	G	G	G
14074678	G/A	2	27697543	G	G	G	G	G	G	G	G	G	G	G	G	G	G	G	G	G	G	G	G	G	G	G	G	G	G	G	G	G	G	G	G	G	G	G	G	G	G	G	G	G	G	G	G	G	N
25363397	T/G	2	27699872	T	T	T	T	T	T	T	T	G	T	T	T	T	T	T	T	T	T	T	T	T	T	T	G	T	T	T	T	T	G	T	T	G	T	T	T	T	T	T	T	T	T	T	T	T	T
25364345	G/A	2	27725554	G	G	G	G	G	G	G	G	A	G	G	G	G	G	G	G	G	G	G	G	G	G	G	A	G	G	G	N	G	A	G	N	A	G	G	G	G	G	G	G	G	G	G	G	G	G
25365071	A/T	2	27726069	A	A	A	A	A	A	A	A	T	A	A	A	A	A	A	A	A	A	A	A	A	A	A	T	A	A	A	A	A	T	A	A	T	A	A	A	A	A	A	A	A	A	A	A	A	A
14081648	C	2	27792116	C	C	C	C	C	C	C	C	C	C	C	C	C	C	C	C	C	C	C	C	C	C	C	C	C	C	C	C	C	C	C	C	C	C	C	C	C	C	C	C	C	C	C	C	C	C
10000750	A/G	2	27890050	A	A	A	A	A	A	A	A	A	A	A	A	A	A	A	A	A	A	A	A	A	A	A	A	A	A	A	A	A	A	A	A	A	A	A	A	A	A	A	A	A	A	A	A	A	A
14074157	C/T	2	27890116	C	C	C	C	C	C	C	C	C	C	C	C	C	C	C	C	C	C	C	C	C	C	C	C	C	C	C	C	C	C	C	C	C	C	C	T	C	C	C	C	C	C	C	C	C	C
62472660	G/C	2	27943324	G	G	G	G	G	G	G	G	G	G	G	G	G	G	G	G	G	G	G	G	G	G	G	G	G	G	G	G	G	G	G	G	G	G	G	G	G	G	G	G	G	G	G	G	G	G
14078067	C/T	2	27960039	C	C	C	C	C	C	C	C	C	C	C	C	C	C	C	C	C	C	C	C	C	C	N	C	C	C	C	C	C	C	C	C	C	C	N	C	C	C	C	C	C	C	C	C	C	C
14077908	G/C	2	27987174	G	G	G	G	G	G	G	G	G	G	G	G	G	G	G	G	G	G	G	G	G	G	G	G	G	G	G	G	G	G	G	G	G	G	N	N	G	G	G	G	G	G	G	G	G	G
14086515	C/A	2	27997352	C	C	C	C	C	C	C	C	C	C	C	C	C	C	C	C	C	C	C	C	C	C	C	C	C	C	C	C	C	C	C	C	C	C	A	C	C	C	C	C	C	C	C	C	C	C
14076041	G/A	2	28026854	G	G	G	G	G	G	G	G	G	G	G	G	G	G	G	G	G	G	G	G	G	G	G	G	G	G	G	G	G	G	G	G	G	G	A	G	G	G	G	G	G	G	G	G	G	G
14086510	T/A	2	28035009	T	T	T	T	T	T	T	T	T	T	T	T	T	T	T	T	T	T	T	T	T	T	T	T	T	T	T	T	T	T	T	T	T	T	A	T	T	T	T	T	T	T	T	T	T	T
14074701	C/T	2	28035039	C	C	C	C	C	C	C	C	C	C	C	C	C	C	C	C	C	C	C	C	C	C	C	C	C	C	C	C	C	C	C	C	C	C	T	C	C	C	C	C	C	C	C	C	C	C
14074162	G	2	28052500	G	G	G	G	G	G	G	G	G	G	G	G	G	G	G	G	G	G	G	G	G	G	G	G	G	G	G	G	G	G	G	G	G	G	G	G	G	G	G	G	G	G	G	G	G	G
14081952	T/C	2	28072305	T	T	T	T	T	T	T	T	T	T	T	T	T	T	T	T	T	T	T	C	T	T	T	T	T	T	T	T	T	T	T	T	T	T	Y	T	T	T	T	T	T	T	T	T	T	T
14078955	G	2	28088065	G	G	G	G	G	G	G	G	G	G	G	G	G	G	G	G	G	G	G	G	G	G	G	G	G	G	G	G	G	G	G	G	G	G	G	G	G	G	G	G	G	G	G	G	G	G
14074565	T/C	2	28095753	T	T	T	T	T	T	T	T	T	T	T	T	T	T	T	T	T	T	T	Y	T	T	T	T	T	T	T	T	T	T	T	Y	T	T	Y	T	T	T	T	T	T	T	T	T	T	T
14086473	T/A	2	28095819	T	T	T	T	T	T	T	T	T	T	T	T	T	T	T	T	T	T	T	A	T	T	T	T	T	T	T	T	T	T	T	T	T	T	A	T	T	T	T	T	T	T	T	T	T	T
14078956	A	2	28102402	A	A	A	A	A	A	A	A	A	A	A	A	A	A	A	A	A	A	A	A	A	A	A	A	A	A	A	A	A	A	A	A	A	A	A	A	A	A	A	A	A	A	A	A	A	A
14077402	A	2	28108028	N	N	N	N	N	N	N	N	N	N	N	N	N	N	N	N	N	N	N	A	N	N	N	N	N	N	N	N	N	N	N	N	N	N	A	N	N	N	N	N	N	N	N	N	N	N
14075710	G/A	2	28109828	G	G	G	G	G	G	G	G	G	G	G	G	G	G	G	G	G	G	G	A	G	G	G	G	G	G	G	G	G	G	G	G	G	G	A	G	G	G	G	G	G	G	G	G	G	G
14079457	C/T	2	28113734	C	C	C	C	C	C	C	C	C	C	C	C	C	C	C	C	C	C	C	T	C	C	C	C	C	C	C	C	C	C	C	C	C	C	C	C	C	C	C	C	C	C	C	C	C	C
14075081	C/A	2	28113776	C	C	C	C	C	C	C	C	C	C	C	C	C	C	C	C	C	C	C	A	C	C	C	C	C	C	C	C	C	C	C	C	C	C	A	C	C	C	C	C	C	C	C	C	C	C
62466980	A	2	28149198	A	A	A	A	A	A	A	A	A	A	A	A	A	A	A	A	A	A	A	A	A	A	A	A	A	A	A	A	A	A	A	A	A	A	A	A	A	A	A	A	A	A	A	A	A	A
14084021	C/T	2	28195557	C	C	C	C	C	C	C	C	C	C	C	C	C	C	C	C	C	C	C	T	C	C	C	C	C	C	C	C	C	C	C	C	C	T	C	C	C	C	C	C	C	C	C	C	C	T
14082067	G/A	2	28214098	G	G	G	G	G	G	G	G	G	G	G	G	G	G	G	G	G	G	G	A	G	G	G	G	G	G	G	G	G	G	G	G	G	A	A	G	G	G	G	G	G	G	G	G	G	A
10000768	G/C	2	28222763	G	G	G	G	G	G	G	G	G	G	G	G	G	G	G	G	G	G	G	G	G	G	G	G	G	G	G	G	G	G	G	G	G	G	G	G	G	G	G	G	G	G	G	G	N	G
28202985	T	2	28246142	T	T	T	T	T	T	T	T	T	T	T	T	T	T	T	T	T	T	T	T	T	N	T	T	T	T	T	T	T	T	T	T	T	T	T	T	T	T	T	T	T	T	T	T	T	T
14087260	A/C	2	28273975	A	A	A	A	A	A	A	A	A	A	A	A	A	A	A	A	A	A	A	C	A	A	A	A	A	A	A	A	A	A	A	A	A	C	C	A	A	A	A	A	A	A	A	A	A	C
14085114	C/T	2	28307802	C	C	C	C	C	C	C	C	C	C	C	C	C	C	C	C	C	C	C	C	C	C	C	C	C	C	C	C	C	C	C	C	C	C	C	C	C	C	C	C	C	C	C	C	C	C
25363670	T	2	28312336	T	T	T	T	T	T	T	T	T	T	T	T	T	T	T	T	T	T	T	T	T	T	T	T	T	T	T	T	T	T	T	T	T	T	T	T	T	T	T	T	T	T	T	T	T	T
25363680	C	2	28312837	C	C	C	C	C	C	C	C	C	C	C	C	C	C	C	C	C	C	C	C	C	C	C	C	C	C	C	C	C	C	C	C	C	C	C	C	C	C	C	C	C	C	C	C	C	C
14076790	C/A	2	28320391	C	C	C	C	C	C	C	C	C	C	C	C	C	C	C	C	C	C	C	A	C	C	C	M	C	C	C	C	C	C	C	C	C	A	C	C	C	C	C	C	C	C	C	C	C	A
14087023	G/A	2	28320457	G	G	G	G	G	G	G	G	G	G	G	G	G	G	G	G	G	G	G	A	G	G	G	G	G	G	G	G	G	G	G	G	G	A	G	G	G	G	G	G	G	G	G	G	G	A
14075813	T/G	2	28324743	T	T	T	T	T	T	T	T	T	T	T	T	T	T	T	T	T	T	T	G	T	T	T	T	T	T	T	T	T	T	T	T	T	G	T	T	T	T	T	T	T	T	T	T	T	G
14075813	T/A	2	28324743	T	T	T	T	W	T	T	T	T	T	T	T	T	T	T	T	T	T	T	N	T	T	T	W	T	T	T	T	T	T	T	T	T	N	T	T	T	T	T	T	T	T	T	T	T	N
14076662	A/G	2	28340603	A	A	A	A	A	A	A	A	A	A	A	A	A	A	A	A	A	A	A	G	A	A	A	A	A	A	A	A	A	A	A	A	A	G	R	A	A	A	A	A	A	A	A	A	A	G
14073658	G/C	2	28390070	G	G	G	G	G	G	G	G	G	G	G	G	G	G	G	G	G	G	G	C	G	G	G	G	G	G	G	G	G	G	G	G	G	G	G	G	G	G	G	G	G	G	N	G	G	G
14075926	C/T	2	28398085	C	C	C	C	C	C	C	C	C	C	C	C	C	C	C	C	C	C	C	N	C	C	C	C	C	C	C	C	C	C	C	N	C	C	C	N	C	C	C	C	C	C	C	C	C	C
14086624	T/C	2	28400635	T	T	T	T	T	T	T	T	T	T	T	T	T	T	T	T	T	T	T	N	T	T	T	T	T	T	T	T	T	T	T	T	T	T	T	T	T	T	T	T	T	T	T	T	T	T
14084204	G/A	2	28447697	G	G	G	G	G	G	G	G	G	G	G	G	G	G	G	G	G	G	G	G	G	G	G	G	G	G	G	G	G	G	G	G	G	A	G	G	G	G	G	G	G	G	G	G	G	A
14087274	G/A	2	28464768	G	G	G	G	G	G	G	G	G	G	G	G	G	G	G	G	G	G	G	G	G	G	G	G	G	G	G	G	G	G	G	G	G	A	G	G	G	G	G	G	G	G	G	G	G	A
14085189	A/G	2	28465836	A	A	A	A	A	A	A	A	A	A	A	A	A	A	A	A	A	A	A	A	A	A	A	A	A	A	A	A	A	A	A	A	A	G	A	A	A	A	A	A	A	A	A	A	A	G
14084589	C/G	2	28516058	C	C	C	C	C	C	C	C	C	C	C	C	C	C	C	C	C	C	C	C	C	C	C	C	C	C	C	C	C	C	C	C	C	C	C	C	C	C	C	C	C	C	C	C	C	C
35153710	G/A	2	28534699	G	G	G	G	G	G	G	G	G	G	G	G	G	G	G	G	G	G	G	G	G	N	G	G	G	G	G	G	G	G	G	G	G	G	G	G	G	G	G	G	G	G	G	G	G	G
14084606	G/A	2	28563358	G	G	G	G	G	G	G	G	G	G	G	G	G	G	G	G	G	G	G	G	G	G	G	G	G	G	G	G	G	G	G	G	G	G	G	G	G	G	G	G	G	G	G	G	G	G
14075500	A/G	2	28613070	A	N	A	A	A	A	A	A	A	A	A	A	A	A	A	A	A	A	A	A	N	A	A	A	A	A	A	A	A	A	A	A	A	A	A	A	A	A	A	A	A	A	A	A	A	A
14077145	T/C	2	28619217	T	T	T	T	T	T	T	T	T	T	T	T	T	T	T	T	T	T	T	T	T	T	T	T	T	T	T	T	T	T	T	T	Y	T	T	T	T	T	T	T	T	T	T	T	T	T
14076621	G/T	2	28646794	G	G	G	G	G	G	G	G	G	G	G	G	G	G	G	G	G	G	G	G	G	G	G	G	G	G	G	G	G	G	G	G	G	G	G	G	G	G	G	G	G	G	G	G	G	G
35154486	T/C	2	28646860	T	T	T	T	N	T	T	T	T	T	T	T	T	T	T	T	T	T	T	T	T	T	T	T	T	T	T	C	T	T	T	C	T	T	N	T	T	T	T	T	T	T	T	T	T	T
14083823	C/T	2	28668804	C	C	C	C	C	C	C	C	C	C	C	C	C	C	C	C	C	C	C	C	C	C	C	C	C	C	C	C	C	C	C	C	C	C	C	C	C	C	C	C	C	C	C	C	C	C
14086070	G/A	2	28704512	G	G	G	G	A	A	G	A	A	G	G	G	G	G	A	A	A	A	A	G	A	G	R	A	A	A	A	G	A	A	G	G	G	A	G	G	A	G	G	G	G	G	A	G	G	A
42215618	C/T	2	28707271	C	C	C	C	T	T	C	T	T	C	C	C	C	C	T	T	T	N	T	N	T	C	T	T	T	T	T	C	T	T	N	C	C	C	C	C	T	C	C	C	N	C	T	C	C	C
25356461	A/T	2	28710837	A	A	A	A	A	A	A	A	A	A	A	A	A	A	A	A	A	A	A	A	A	A	A	A	A	A	A	A	A	A	A	A	A	T	A	A	A	A	A	A	A	A	A	A	A	T
35155020	T/A	2	28776683	T	T	T	T	T	T	N	T	T	T	T	N	T	T	T	T	T	T	T	A	N	T	T	T	T	T	T	T	T	T	T	N	N	N	T	T	T	T	T	T	T	T	T	N	T	N
35155020	C/A	2	28776683	C	C	C	C	C	C	N	C	C	C	C	N	C	C	C	C	C	C	C	N	N	C	C	C	C	C	C	C	C	C	C	N	N	A	C	C	C	C	C	C	C	C	C	N	C	A
35155020	G/T	2	28776683	G	G	G	G	G	G	T	G	G	G	G	T	G	G	G	G	G	G	G	N	N	G	K	G	G	G	G	G	G	G	G	N	T	N	G	G	G	G	G	G	G	G	G	T	G	N
14075930	C/T	2	28887778	C	C	C	C	C	C	C	C	C	C	C	C	C	C	C	C	C	C	C	C	C	C	C	C	C	C	C	C	C	C	C	C	C	C	C	C	C	C	C	C	C	C	C	C	C	C
42215810	C/T	2	28887778	N	N	N	N	N	C	N	N	N	N	N	C	N	N	N	N	C	C	N	N	N	N	N	N	N	N	N	N	C	N	N	N	C	N	N	C	C	N	N	N	C	N	N	C	N	N
62466494	A/G	2	28999295	A	A	A	A	A	G	G	A	A	A	A	G	G	N	A	A	G	A	G	A	A	A	R	A	A	A	A	A	G	A	A	A	G	A	A	A	G	A	A	A	A	A	G	A	A	A
14076499	G/T	2	29058724	G	G	G	G	G	T	T	G	G	G	G	T	T	G	G	G	T	G	T	G	G	G	K	G	G	G	G	G	T	G	G	G	T	G	G	G	T	G	G	G	G	G	T	T	G	G
14079992	G/A	2	29058959	G	G	G	G	G	A	A	G	G	G	G	A	A	G	G	G	A	G	A	G	G	G	R	G	G	G	G	G	A	G	G	G	A	G	G	G	A	G	G	G	G	G	A	A	G	G
62463069	T/C	2	29084099	T	T	T	T	T	T	T	T	T	T	T	T	T	T	T	T	T	T	T	T	T	T	T	T	T	T	T	T	T	T	T	T	T	T	T	T	T	T	T	T	T	T	T	T	T	T
14086187	C/G	2	29132647	C	C	C	C	C	C	G	C	C	C	C	G	C	C	C	C	C	C	G	C	C	C	C	C	C	C	C	C	C	C	G	C	C	C	C	C	G	C	C	C	C	C	G	C	C	C
25355937	T/C	2	29240184	T	C	T	T	C	T	T	Y	T	T	T	T	T	T	C	C	T	C	T	T	C	T	Y	C	C	C	C	C	T	C	T	C	T	T	T	T	T	T	T	T	T	T	T	T	T	T
62449004	A/C	2	29356475	A	A	A	A	A	A	A	A	A	A	A	A	A	A	A	A	A	A	A	A	A	A	A	A	A	A	A	A	A	A	A	A	A	A	A	A	A	A	A	A	A	A	A	A	A	A
25366136	G/T	2	29423826	G	G	G	G	G	G	G	G	G	G	G	G	G	G	G	G	G	G	G	G	G	G	G	G	G	G	G	G	G	G	G	G	G	G	G	G	G	G	G	G	G	G	G	G	G	G
28497339	G/A	2	29480428	G	G	G	G	G	G	G	G	G	G	G	G	G	G	G	G	G	G	G	G	G	G	G	G	G	G	G	G	G	G	G	G	G	G	A	A	G	G	G	G	G	G	G	G	N	G
25356992	T/A	2	29538406	T	T	T	T	T	T	T	T	T	T	T	T	T	T	T	T	T	T	T	T	T	T	T	T	T	T	T	T	T	T	T	T	T	T	T	T	T	T	T	T	T	T	T	T	T	T
14084428	C/T	2	29587725	C	C	C	C	C	C	C	C	C	C	C	C	C	C	C	C	C	C	C	C	C	C	C	C	C	C	C	C	C	C	C	C	C	C	T	T	C	C	C	C	C	C	C	C	C	C
62469212	G/A	2	29593942	G	G	G	G	G	G	G	G	G	G	G	G	G	G	G	G	G	G	G	G	G	G	G	G	G	G	G	G	G	G	G	G	G	G	G	G	G	G	G	G	G	G	G	G	G	G
14054646	C/A	2	29652201	C	C	C	C	C	C	C	C	C	C	C	C	C	C	C	C	C	C	C	C	C	C	C	C	C	C	C	C	C	C	C	C	C	C	C	C	C	C	C	C	C	C	C	C	C	C
14075569	G/A	2	29652267	G	G	G	G	G	G	G	G	G	G	G	G	G	G	G	G	G	G	G	G	G	G	G	G	G	G	G	G	G	G	G	G	G	A	A	A	G	G	G	G	G	G	G	G	G	A
14075762	C/A	2	29653533	C	C	C	C	N	N	C	N	C	C	C	C	C	C	N	C	C	C	C	C	C	C	N	C	C	C	C	N	C	C	C	N	C	N	A	A	C	N	C	C	C	C	C	C	C	N
14055171	G/A	2	29673742	G	G	G	G	G	G	G	G	G	G	G	G	G	G	G	G	G	G	G	G	G	G	G	G	G	G	G	G	G	G	G	G	G	G	G	G	G	G	G	G	G	G	G	G	G	G
25357117	T/C	2	29741597	T	C	T	T	C	T	T	C	T	T	T	T	T	T	C	C	T	C	T	T	C	T	Y	T	C	T	C	C	T	T	T	C	T	T	T	T	T	T	T	T	T	T	T	T	T	T
35153230	T/A	2	29904447	A	N	A	A	T	T	T	T	T	A	A	T	T	A	T	T	T	T	T	T	T	A	T	T	T	T	T	T	T	T	T	N	T	T	T	T	T	A	A	A	A	A	T	T	A	T
14057023	C/G	2	29934086	C	C	C	C	C	G	C	C	C	C	C	C	G	C	C	C	G	C	C	C	C	C	C	C	C	C	C	C	G	C	C	C	C	C	C	C	C	C	C	C	C	C	C	C	C	C
25355876	G/A	2	29943264	G	G	G	G	G	A	G	G	G	G	G	G	A	G	G	G	A	G	G	G	G	G	G	G	G	G	G	G	A	G	G	G	G	G	G	G	G	G	G	G	G	G	G	G	G	G
14076697	C/A	2	30034734	C	C	C	C	A	A	C	A	C	C	C	C	A	C	A	A	A	A	C	C	A	C	M	C	A	C	A	C	M	C	C	C	C	C	C	A	C	C	C	C	C	C	C	C	C	C
14055154	G/C	2	30085082	G	G	G	G	G	G	G	G	G	G	G	G	G	G	G	G	G	G	G	G	G	G	G	G	G	G	G	G	G	G	G	G	G	G	G	G	G	G	G	G	G	G	G	G	G	G
14056098	G/A	2	30220888	G	G	G	G	G	G	G	G	G	G	G	G	G	G	G	G	G	G	G	G	G	G	G	G	G	G	G	G	G	G	G	G	G	G	G	G	G	G	G	G	G	G	G	G	G	G
10000677	G	2	30336125	G	G	G	G	G	G	G	G	G	G	G	G	G	G	G	N	G	G	G	G	G	G	G	G	G	G	G	G	G	G	G	G	G	G	G	G	G	G	G	G	G	G	N	G	G	G
10000741	G/A	2	30360059	G	G	G	G	G	G	G	G	G	G	N	G	G	G	G	G	G	G	G	G	G	G	G	G	G	G	G	G	G	G	G	G	N	G	G	G	G	G	G	G	G	G	G	G	G	G
35152898	T/C	2	30410468	C	T	C	C	T	T	T	T	T	C	T	T	T	C	T	T	T	T	T	N	T	N	T	T	T	T	T	T	T	T	T	T	T	T	T	T	T	C	C	C	C	T	T	T	T	N
14077489	A/G	2	30413865	G	A	G	G	A	A	A	A	A	G	A	A	A	G	A	A	A	A	A	A	A	G	A	A	A	A	A	A	A	A	A	A	A	A	A	A	A	G	G	G	G	A	A	A	A	A
14085595	C/T	2	30475283	C	C	C	C	C	C	C	C	C	C	C	C	C	C	C	C	C	C	C	C	C	C	C	C	C	C	C	C	C	C	C	C	C	C	C	C	C	C	C	C	C	C	C	C	C	C
14087102	G/A	2	30486623	G	R	G	G	A	N	G	A	R	G	G	G	N	G	R	R	A	N	R	A	A	G	A	R	R	A	R	R	G	R	A	R	A	A	A	A	R	G	G	G	G	G	A	A	G	A
14087102	C/A	2	30486623	A	C	A	A	C	N	N	C	C	A	N	N	N	A	C	C	C	N	C	C	C	A	C	C	C	C	C	C	N	C	C	C	C	C	C	C	C	A	A	A	A	N	C	C	N	C
14083875	C/T	2	30486689	C	C	Y	C	C	C	N	C	C	C	C	C	N	C	C	C	C	N	C	C	N	C	C	C	C	C	C	C	C	C	N	C	C	C	C	C	C	C	C	C	C	C	C	C	C	C
14055142	G	2	30726020	G	G	G	G	G	G	G	G	G	G	G	G	G	G	G	G	G	G	G	G	G	G	G	G	G	G	G	G	G	G	G	G	G	G	G	G	G	G	G	G	G	G	G	G	G	G
14076382	C/G	2	30887167	C	C	C	C	C	C	C	C	C	C	C	C	C	C	C	C	C	C	C	C	C	C	C	C	C	C	C	C	C	C	C	C	C	C	C	C	C	C	C	C	C	C	C	C	C	C
28498027	G/A	2	30894259	G	G	G	G	G	G	G	G	G	G	G	G	G	G	G	G	G	G	G	G	G	G	G	G	G	G	G	G	G	G	G	G	G	G	G	R	G	G	G	G	G	G	G	G	G	G
14056331	C/A	2	30908477	C	C	C	C	C	C	C	C	C	C	C	C	C	C	C	C	C	C	C	C	C	C	C	C	C	C	C	C	C	C	C	C	C	C	C	C	C	C	C	C	C	C	C	C	C	C
25363351	A/G	2	30962463	A	A	A	A	A	A	A	A	A	A	A	A	A	A	A	A	A	A	A	A	A	A	A	A	A	A	A	A	A	A	A	A	A	A	A	A	A	A	A	A	A	A	A	A	A	A
14061753	C/T	2	31037721	C	C	C	C	C	C	T	C	C	C	C	T	C	C	C	C	C	C	C	C	C	C	C	C	C	C	C	C	C	C	C	C	C	C	C	C	C	C	C	C	C	C	C	C	C	C
25363025	T/G	2	31050715	T	T	T	T	T	T	T	T	T	T	T	T	T	T	T	T	T	T	T	T	T	T	T	T	T	T	T	T	T	T	T	T	T	T	T	T	T	T	T	T	T	T	T	T	T	T
25352727	A/C	2	31223244	A	A	A	A	A	A	A	A	A	A	A	A	A	A	A	A	A	A	A	A	A	A	A	A	A	A	A	A	A	A	A	A	A	A	A	A	A	A	A	A	A	A	A	A	A	A
25357830	C/T	2	31234802	C	T	C	C	T	C	C	T	C	C	C	C	T	C	T	T	C	T	C	C	T	C	Y	C	T	C	T	T	C	C	C	C	C	T	Y	C	C	C	C	C	C	C	C	C	C	T
25354540	T/G	2	31234836	T	G	T	T	G	T	T	G	T	T	T	T	G	T	G	G	T	G	T	T	G	T	K	T	G	T	G	G	T	T	T	T	T	G	T	T	T	T	T	T	T	T	T	T	T	G
25354982	G/C	2	31354652	G	C	G	G	C	S	G	C	G	G	G	G	C	G	C	C	G	C	G	G	C	G	S	G	C	G	C	C	G	G	C	G	G	C	G	G	G	G	G	G	G	G	G	G	G	C
14080647	G/C	2	31536041	N	N	N	G	N	N	G	G	G	G	G	G	G	G	G	G	N	N	N	C	G	G	N	G	G	G	G	N	G	N	N	G	G	G	C	G	G	G	N	G	G	G	G	G	G	N
25363843	T/C	2	31566302	T	T	T	T	T	T	T	T	T	T	T	T	T	T	T	T	T	T	T	C	T	T	T	T	T	T	T	T	T	T	T	T	T	T	C	T	T	T	T	T	T	T	T	T	T	T
14058686	G/A	2	31629650	G	G	G	G	G	G	G	G	G	G	G	G	G	G	G	G	G	G	G	G	G	G	G	G	G	A	G	G	G	G	G	G	G	G	G	G	G	G	G	R	G	G	G	G	G	G
14077620	G/A	2	31689370	G	G	G	G	G	A	A	G	G	G	G	A	G	G	G	G	G	G	G	G	G	G	G	G	G	G	G	G	A	G	G	R	G	G	G	G	G	G	G	G	G	G	G	G	G	G
14075738	T/C	2	31731393	T	T	T	T	T	T	T	T	T	T	T	T	T	T	T	T	C	T	C	C	T	T	T	C	T	C	T	T	C	C	T	T	T	C	C	T	C	T	T	T	T	T	C	C	T	C
14083543	A/G	2	31731758	A	A	A	A	A	A	A	A	A	A	A	A	A	A	A	A	G	A	G	A	A	A	A	G	A	G	A	A	G	G	A	R	A	A	A	A	G	A	A	A	A	A	G	G	A	A
14060500	T/A	2	31766377	T	T	T	T	A	T	T	A	A	T	T	T	T	T	A	A	A	A	A	T	A	T	W	A	A	T	W	A	A	A	T	W	A	A	T	T	A	T	T	T	T	T	A	A	T	A
14073285	G/A	2	31866319	A	G	A	A	G	A	A	G	G	A	A	A	A	A	G	G	R	G	G	G	G	A	G	G	G	A	G	G	G	G	A	R	G	A	G	A	G	A	A	A	A	A	G	G	A	A
14075396	G/A	2	31866385	A	G	A	A	G	A	A	G	G	A	R	A	A	A	G	G	G	G	G	G	G	A	G	G	G	A	G	G	G	G	A	R	G	A	G	A	G	A	A	A	A	A	G	G	A	A
14077149	C/T	2	31887609	T	C	T	T	C	C	C	C	C	T	T	C	T	T	C	C	C	C	C	C	C	T	C	C	C	T	C	C	C	C	C	Y	C	T	C	T	C	T	T	T	T	T	C	C	T	T
14058943	T/A	2	31958133	T	T	T	T	T	T	T	T	T	T	T	T	T	T	T	T	T	T	T	T	T	T	T	T	T	T	T	T	T	T	T	T	T	T	T	A	T	T	T	T	T	T	T	T	T	T
14055923	T/C	2	32058018	T	T	T	T	T	T	T	T	T	T	T	T	C	T	T	T	T	T	T	T	T	T	T	T	T	T	T	T	T	T	T	T	T	T	T	T	T	T	T	T	T	T	T	T	T	T
14075956	A/G	2	32128614	A	A	A	A	A	A	N	A	A	A	A	A	A	A	A	A	N	A	A	A	A	A	A	A	A	A	A	A	A	A	N	A	A	A	G	A	A	A	A	A	A	A	A	A	A	A
14074265	C/A	2	32159927	C	C	C	C	C	C	C	C	C	C	C	C	C	C	C	C	C	C	C	C	C	C	C	C	C	C	C	C	C	C	C	C	C	C	A	C	C	C	C	C	C	C	N	C	C	C
62462582	T/A	2	32207990	T	T	T	T	T	T	T	T	A	T	T	T	A	T	T	T	T	T	T	T	T	T	T	T	T	A	T	A	T	T	T	A	A	T	T	T	T	T	T	T	N	T	T	A	T	T
62452728	G/A	2	32259215	G	G	G	G	G	A	A	G	G	G	G	A	G	G	G	G	G	G	G	G	G	G	G	G	G	G	G	G	G	G	A	G	G	G	G	G	G	G	G	G	G	G	G	G	G	G
25363005	C/A	2	32271719	C	C	C	C	C	C	C	C	C	C	C	C	C	C	C	C	C	C	C	C	C	C	C	C	C	C	C	C	C	C	C	C	C	C	C	C	C	C	C	C	C	C	C	C	C	C
28202912	A/G	2	32538366	A	A	A	A	A	A	A	A	A	A	A	A	A	A	A	A	A	A	A	A	A	A	A	A	A	G	A	A	A	A	A	A	A	A	A	A	A	A	A	A	A	A	A	A	R	A
14080485	C/T	2	32559675	C	Y	C	C	C	Y	C	C	C	C	Y	Y	Y	C	C	C	Y	C	Y	C	C	C	C	C	C	Y	C	C	Y	C	Y	C	C	Y	C	Y	C	C	C	C	C	Y	C	C	Y	Y
14055870	C/T	2	32612490	C	C	C	C	C	C	C	C	C	C	C	C	C	C	C	C	C	C	C	C	C	C	C	C	C	C	C	C	C	C	C	C	C	C	C	C	C	C	C	C	C	C	C	C	C	C
35152976	G/T	2	32722490	G	G	G	G	G	T	T	G	G	G	G	T	G	G	G	G	G	G	G	G	G	G	K	G	G	T	G	G	G	G	T	G	G	G	G	G	G	G	G	G	G	G	G	G	G	G
14084760	A/T	2	32748520	A	A	A	A	A	A	A	A	A	A	A	A	W	A	A	A	A	A	A	T	A	A	A	A	A	A	A	A	A	A	A	A	A	A	T	T	A	A	A	A	A	A	A	A	A	A
14081962	C/A	2	32748586	C	C	C	C	C	A	A	C	C	C	C	A	A	C	C	C	C	C	C	A	C	C	M	C	C	A	C	C	C	C	A	C	C	C	A	A	C	C	C	C	C	C	C	C	C	C
14077020	T/A	2	32762425	T	T	T	T	T	A	A	T	T	T	T	A	A	T	T	T	T	T	T	A	T	T	W	T	T	A	T	T	T	T	A	T	T	T	A	A	T	T	T	T	T	T	T	T	T	T
14077020	A/G	2	32762425	A	A	A	A	A	N	N	A	A	A	A	N	N	A	A	A	A	A	A	N	A	A	A	A	A	N	A	A	A	A	N	A	A	A	N	N	A	A	A	A	A	A	A	A	A	A
14078709	A/G	2	32762491	A	A	A	A	A	A	A	A	A	A	A	A	A	A	A	A	A	A	A	A	A	A	A	A	A	A	A	A	A	A	A	A	A	A	A	A	A	A	A	A	A	A	A	A	A	A
14076297	C/G	2	32768043	C	C	C	C	C	C	C	C	C	C	C	C	G	C	C	C	C	C	C	G	C	C	C	C	C	C	C	C	C	C	C	C	C	C	G	G	C	C	C	C	C	C	C	C	C	C
14076297	T/A	2	32768043	T	T	T	T	T	T	T	T	T	T	T	T	N	T	T	T	T	T	T	N	T	T	T	T	T	T	T	T	T	T	T	T	T	T	N	N	T	T	T	T	T	T	T	T	T	T
14087100	T/C	2	32771423	T	T	T	T	T	T	T	T	T	T	T	T	T	T	T	T	T	T	T	T	T	T	T	T	T	T	T	T	T	T	T	T	T	T	Y	C	T	T	T	T	T	T	T	T	T	T
14087100	C/A	2	32771423	C	C	C	C	C	C	C	C	C	C	C	C	C	C	C	C	C	C	C	C	C	C	C	C	C	C	C	C	C	C	C	C	C	C	C	A	C	C	C	C	C	C	C	C	C	C
25356999	C/T	2	32829987	C	C	C	C	C	T	T	C	C	C	C	T	C	C	C	C	C	C	C	C	C	C	C	C	C	C	C	C	C	C	T	C	C	C	C	C	C	C	C	C	C	C	C	C	C	C
14076796	A/G	2	32847707	A	A	A	A	A	G	G	A	A	A	A	G	A	A	A	A	A	A	A	G	A	A	A	A	A	G	A	A	A	A	G	A	A	A	A	G	A	A	A	A	A	A	A	A	A	A
25353181	G/A	2	32896090	G	G	G	G	G	A	A	G	G	G	G	A	G	G	G	G	G	G	G	G	G	G	G	G	G	G	G	G	G	G	A	G	G	G	G	G	G	G	G	G	G	G	G	G	G	G
25355767	G/C	2	32961674	G	G	G	G	G	G	G	G	G	G	G	G	G	G	G	G	G	G	G	G	G	G	G	G	G	G	G	G	G	G	G	G	G	G	G	G	G	G	G	G	G	G	G	G	G	G
35153865	A/G	2	32999079	A	A	A	A	A	G	G	A	A	A	A	G	A	A	A	N	A	A	A	G	A	A	A	A	A	G	A	A	A	A	G	A	A	G	G	G	A	A	N	A	A	A	A	A	A	N
14073957	G/A	2	32999273	G	G	G	G	G	A	A	G	G	G	G	A	G	G	G	G	G	G	G	A	G	G	G	G	G	A	G	G	G	G	A	G	G	A	A	A	G	G	G	G	G	G	G	G	G	G
28203492	T/C	2	33019098	T	T	T	T	T	T	T	T	T	T	T	T	T	T	T	T	T	T	T	T	T	T	T	T	T	N	T	T	T	T	T	T	T	T	T	T	T	T	T	T	T	T	T	T	T	T
25354492	G/A	2	33051891	G	G	G	G	G	A	A	G	G	G	A	A	G	G	G	G	G	G	G	A	G	G	G	G	G	A	G	G	G	G	A	G	G	A	A	A	G	G	G	G	G	A	G	G	A	A
14081031	T/G	2	33052564	T	T	T	T	T	G	G	T	T	T	G	G	T	T	T	T	T	T	T	G	T	T	T	T	T	G	T	T	T	T	G	T	T	G	G	G	T	T	T	T	T	G	T	T	G	G
14076078	A/C	2	33063794	N	N	N	N	N	A	N	N	N	N	N	N	A	N	N	N	A	A	N	A	N	N	N	N	N	N	N	N	N	N	N	N	N	N	A	A	N	N	N	N	N	N	N	N	N	A
14068525	C/T	2	33072792	C	C	C	C	C	N	N	C	C	C	N	N	C	C	C	C	C	C	C	N	C	C	C	C	C	N	C	C	C	C	N	C	C	N	N	N	C	C	C	C	C	N	C	C	N	N
14074986	G/A	2	33087252	G	G	G	G	G	G	G	G	G	G	A	G	G	G	G	G	G	G	G	G	G	G	G	G	G	G	G	G	G	G	G	G	G	G	G	G	G	G	G	G	G	A	G	G	A	R
35153747	G/A	2	33112524	G	G	G	G	G	G	G	G	G	G	G	G	G	G	G	G	G	G	G	G	G	G	G	G	G	G	G	G	G	G	G	G	G	G	G	G	G	G	G	G	G	G	G	G	G	G
14083480	A/G	2	33116747	A	A	A	A	A	A	A	A	A	A	A	A	A	A	A	A	A	A	A	A	A	A	A	A	A	A	A	A	A	A	A	A	A	A	A	A	A	A	A	A	A	A	A	A	A	A
14058814	C/G	2	33120262	C	C	C	C	C	C	C	C	C	C	C	C	C	C	C	C	C	C	C	C	C	C	C	C	C	C	C	C	C	C	C	C	C	C	C	C	C	C	C	C	C	C	C	C	C	C
14074871	T/A	2	33120576	T	T	T	T	T	T	T	T	T	T	T	T	T	T	W	W	T	T	T	T	T	T	T	T	T	W	T	T	T	T	T	T	T	T	T	T	T	T	T	T	T	T	W	T	T	T
14084783	C/G	2	33121719	C	C	C	C	C	C	C	C	C	C	C	C	C	C	C	C	C	C	C	C	C	C	C	C	C	C	C	C	C	C	C	C	C	C	C	C	C	C	C	C	C	C	C	C	C	C
14084783	G/A	2	33121719	G	G	G	G	G	G	G	G	G	G	G	G	G	G	G	G	G	G	G	G	G	G	G	G	G	G	G	G	G	G	G	G	G	G	G	G	G	G	G	G	G	G	G	G	G	G
14074586	A/G	2	33123659	A	A	A	A	A	A	A	A	A	A	A	A	A	A	A	A	A	A	A	A	A	A	A	A	A	A	A	A	A	A	A	R	A	A	A	A	A	A	A	A	A	A	A	A	A	A
14074587	C/T	2	33123659	C	C	C	C	C	C	C	C	C	C	C	C	C	C	C	C	C	C	C	C	C	C	C	C	C	C	C	C	C	C	C	C	C	C	C	C	C	C	C	C	C	C	C	C	C	C
28203414	C/T	2	33130426	C	C	C	C	C	C	C	C	C	C	C	C	C	C	C	C	C	C	C	C	C	C	C	C	C	C	C	C	C	C	C	N	C	C	N	C	C	C	C	C	C	C	C	C	C	C
14081720	A/G	2	33146774	A	A	A	A	A	A	A	A	A	A	A	A	A	A	A	A	A	A	A	A	A	A	A	A	A	A	A	A	A	A	A	A	A	A	A	A	A	A	A	A	A	A	A	A	A	A
14085509	A/T	2	33154326	A	A	A	A	A	A	A	A	A	A	A	A	A	A	A	A	A	A	A	A	A	A	A	A	A	A	A	A	A	A	A	A	A	A	A	A	A	A	A	A	A	A	A	A	A	A
14075084	C/T	2	33172906	C	C	C	C	C	C	C	C	C	C	C	C	C	C	C	C	C	C	C	C	C	C	C	C	C	C	C	C	C	C	C	N	C	C	N	C	C	C	C	C	C	C	C	C	N	C
14076956	G/A	2	33210403	G	G	G	G	G	G	G	G	G	G	G	G	G	G	G	G	G	G	G	G	G	G	G	G	G	G	G	G	G	G	G	G	G	G	G	G	G	G	G	G	G	G	G	G	G	G
14054781	C/T	2	33210924	C	C	C	C	C	C	C	C	C	C	C	C	C	C	C	C	C	C	C	C	C	C	C	C	C	C	C	C	C	C	C	C	C	C	C	C	C	C	C	C	C	C	C	C	C	C
14074778	C/T	2	33237281	C	C	C	C	C	C	C	C	C	C	C	C	C	C	C	C	C	C	C	C	C	C	C	C	C	C	C	C	C	C	C	C	C	C	C	C	C	C	C	C	C	C	C	C	C	C
14073804	G/A	2	33237347	G	G	G	G	G	G	G	G	G	G	G	G	G	G	G	G	G	G	G	G	G	G	G	G	G	G	G	G	G	G	G	G	G	G	G	G	G	G	G	G	G	G	G	G	G	G
14077213	A/C	2	33313969	A	A	A	A	A	A	A	A	A	A	A	A	A	A	A	A	A	A	A	C	A	A	A	A	A	A	M	A	A	A	A	A	A	C	C	C	A	A	A	A	A	A	A	A	A	A
14082328	C/T	2	33325615	C	C	C	C	C	C	C	C	C	C	C	Y	C	C	C	C	C	C	C	T	C	C	C	C	C	C	C	C	C	C	C	C	C	C	C	T	C	C	C	C	C	C	C	C	C	C
14076094	A/C	2	33360534	A	A	A	A	A	A	A	N	N	A	A	A	A	A	A	A	A	A	A	A	A	A	A	A	A	A	A	A	N	A	A	N	A	A	A	A	A	A	A	A	A	A	A	A	A	A
62467783	T/A	2	33444221	T	T	N	T	T	T	T	T	T	T	T	T	T	T	T	T	T	T	T	T	T	T	T	T	T	T	T	T	T	T	T	N	T	T	T	T	T	T	T	T	T	T	T	T	T	T
14076384	G/T	2	33451372	G	G	G	G	G	K	K	G	K	G	G	G	G	G	G	G	K	K	K	K	G	G	K	G	G	G	G	K	K	G	K	K	G	K	K	G	G	G	G	G	G	G	G	G	G	G
14076321	C/T	2	33628601	C	C	C	C	C	C	C	C	C	C	C	C	C	C	C	C	C	C	C	C	C	C	C	C	C	C	C	C	C	C	C	C	C	C	C	C	C	C	C	C	C	C	C	C	C	C
14075197	A/G	2	33630594	A	A	A	A	A	A	A	A	A	A	A	A	A	A	A	A	A	A	A	A	A	A	A	A	A	A	A	A	A	A	A	A	A	A	A	A	A	A	A	A	A	A	A	A	A	A
14086377	T/A	2	33632718	T	T	T	T	T	T	T	T	T	T	T	T	T	T	T	T	T	T	T	T	T	T	T	T	T	T	T	T	T	T	T	T	T	T	T	T	T	T	T	T	T	T	T	T	T	T
14074048	C/A	2	33632749	C	N	C	C	C	C	C	C	C	C	C	C	C	C	C	C	C	C	C	C	C	C	C	C	C	C	C	C	C	C	C	C	C	C	C	C	C	C	C	C	C	C	C	C	C	C
14078620	T/C	2	33646291	T	T	T	T	T	T	T	T	T	T	T	T	T	T	T	T	T	T	T	T	T	T	T	T	T	T	T	T	T	T	T	T	T	T	T	T	T	T	T	T	T	T	T	T	T	T
25356413	G/A	2	33666647	G	G	G	G	R	G	R	R	G	G	G	R	G	G	R	R	R	R	R	G	R	G	R	R	R	R	R	G	G	R	G	G	R	G	G	G	R	G	G	G	G	G	R	R	G	G
14075893	A/G	2	33679348	A	A	A	A	A	A	A	A	A	A	A	A	A	A	A	A	A	A	A	A	A	A	A	A	A	A	A	A	A	A	A	A	A	A	A	A	A	A	A	A	A	A	A	A	A	A
28203175	T/A	2	33700390	T	T	T	T	T	T	T	T	T	T	T	T	T	T	T	T	T	T	T	T	T	T	T	T	T	T	T	T	T	T	T	T	T	T	T	T	T	T	T	T	T	T	T	T	T	T
14076505	G/A	2	33737593	G	G	G	G	G	G	G	G	G	G	G	G	G	G	G	G	G	G	G	G	G	G	G	G	G	G	G	G	G	G	G	G	G	G	G	G	G	G	G	G	G	G	G	G	G	G
14084793	T/G	2	33738314	T	G	T	T	G	T	T	G	T	T	G	T	T	T	G	G	T	G	T	T	G	T	G	T	G	G	G	T	T	T	T	T	G	T	T	T	G	T	T	T	T	G	T	T	G	G
25366083	A/T	2	33785767	W	A	W	W	A	A	A	A	A	W	A	A	A	W	A	A	A	A	A	W	A	W	A	A	A	A	A	A	A	A	A	A	A	A	W	A	A	W	W	W	W	A	A	A	A	W
14085730	A/G	2	33825352	R	G	A	A	G	A	A	G	A	A	G	A	A	A	G	G	A	G	A	A	G	A	G	A	G	G	G	A	A	A	A	A	G	A	R	A	R	A	A	A	A	G	A	A	G	G
14077773	C/T	3	52287	C	C	C	C	C	T	T	C	T	C	C	T	C	C	C	C	C	C	C	C	C	C	C	T	C	C	C	C	T	T	T	C	C	C	C	C	T	C	C	C	C	C	C	C	N	C
14074375	G/T	3	75896	G	G	G	G	G	G	G	G	G	G	G	G	G	G	G	G	G	G	G	G	K	G	G	G	G	G	G	G	G	G	G	G	G	G	G	G	G	G	G	G	G	G	G	G	G	G
14061281	G/T	3	108287	G	G	G	G	G	G	G	G	G	G	G	G	G	G	G	G	G	G	G	G	G	G	G	G	G	G	G	G	G	G	G	G	G	G	G	G	G	G	G	G	G	G	G	G	G	G
42215834	T/C	3	112977	T	T	T	T	T	T	T	T	T	T	T	T	T	N	T	T	T	T	T	T	T	T	T	T	T	T	T	T	T	T	T	T	T	T	T	T	T	T	N	T	T	T	T	T	T	T
14087083	G/T	3	132286	G	G	G	G	G	G	G	G	G	G	G	G	G	G	G	G	G	G	G	G	G	G	G	G	G	G	G	G	G	G	G	G	G	G	G	G	G	G	G	G	G	G	G	G	G	G
14082348	A/T	3	216674	A	A	A	A	A	A	A	A	A	A	A	A	A	A	A	A	A	A	A	A	A	A	A	A	A	A	A	A	A	A	A	A	A	A	A	A	A	A	A	A	A	A	A	A	A	A
35154357	G/A	3	287150	G	G	G	G	G	G	G	G	G	G	G	G	G	G	G	G	G	G	G	G	G	G	G	G	G	G	G	G	G	G	G	G	G	G	G	G	G	G	G	G	G	G	G	G	G	G
35154357	G/A	3	287150	G	G	G	G	G	G	G	G	G	G	G	G	G	G	G	G	G	G	G	G	G	G	G	G	G	G	G	G	G	G	G	G	G	G	G	G	G	G	G	G	G	G	G	G	G	G
35153057	T/C	3	307617	T	T	T	T	T	T	T	T	T	T	T	T	T	T	T	T	T	T	T	T	T	T	T	T	T	T	T	T	T	T	T	T	T	T	T	C	T	T	T	T	T	T	T	T	Y	T
14088011	A/G	3	327116	A	G	A	A	A	G	G	A	G	A	G	G	G	A	R	A	G	A	G	A	A	R	R	G	A	A	A	G	G	G	G	G	G	G	A	A	G	A	A	A	A	G	A	G	G	A
14088011	G/C	3	327116	G	N	G	G	G	N	N	G	N	G	N	N	N	G	G	G	G	G	G	G	G	G	G	N	G	G	G	N	N	N	N	N	N	N	G	G	N	G	G	G	G	N	G	N	N	G
47857457	T/C	3	330880	T	T	T	T	T	T	T	T	T	T	T	T	T	T	T	T	T	T	T	T	T	T	T	T	T	T	T	T	T	T	T	T	T	T	T	T	T	T	T	T	T	T	T	T	T	T
47857457	G	3	330880	G	G	G	G	G	G	G	G	G	G	G	G	G	G	G	G	G	G	G	G	G	G	G	G	G	G	G	G	G	G	G	G	G	G	G	G	G	G	G	G	G	G	G	G	G	G
25365904	C/T	3	345768	C	C	C	C	C	C	C	C	C	C	C	C	C	C	C	C	C	C	C	C	C	C	C	C	C	C	C	C	C	C	C	C	C	C	C	C	C	C	C	C	C	C	C	C	C	C
25354934	C/A	3	370445	C	C	C	C	C	C	C	C	C	C	C	C	C	C	C	C	C	C	C	C	C	C	C	C	C	C	C	C	C	C	C	C	C	C	C	C	C	C	C	C	C	C	C	C	C	C
14082341	C/T	3	399089	T	C	T	T	C	C	C	C	C	T	C	C	C	T	C	C	C	C	C	T	C	T	C	Y	C	C	C	C	C	C	C	C	C	C	T	T	C	T	T	T	T	C	C	C	C	T
35152645	G/T	3	424513	T	G	T	T	G	G	G	G	G	T	K	G	G	T	G	G	T	G	G	T	G	T	G	G	G	G	G	G	G	G	G	G	G	G	T	T	G	T	T	T	T	G	G	T	N	T
14074729	A/G	3	464380	A	G	A	A	G	G	G	G	G	A	A	G	A	A	G	G	A	G	G	G	G	A	G	A	G	G	G	G	G	A	A	G	G	A	A	A	G	A	A	A	A	A	G	A	A	A
62456364	C/T	3	477139	C	C	C	C	C	C	C	C	C	C	C	C	C	C	C	C	C	C	C	C	C	C	C	C	C	C	C	C	C	C	C	C	C	C	C	C	C	C	C	C	C	C	C	C	C	C
25365715	G	3	521386	G	G	G	G	G	G	G	G	G	G	G	G	G	G	G	G	G	G	G	G	G	G	G	G	G	G	G	G	G	G	G	G	G	G	G	G	G	G	G	G	G	G	G	G	G	G
14073451	G/T	3	521448	G	G	G	G	T	G	G	T	G	G	G	G	G	G	T	T	G	T	G	G	T	G	K	G	T	T	T	G	G	G	G	G	G	G	G	T	G	G	G	G	G	G	T	G	G	G
35153049	G/A	3	534062	G	G	G	G	G	G	G	G	G	G	G	G	G	G	G	G	G	G	G	G	G	G	G	G	G	G	G	R	G	G	G	G	G	G	G	G	G	G	G	G	G	G	G	G	G	G
25355174	T/A	3	534897	T	T	T	T	T	T	T	T	T	T	T	T	T	T	T	T	T	T	T	T	T	T	T	T	T	T	T	T	T	T	T	T	T	T	T	T	T	T	T	T	T	T	T	T	T	T
14076389	T/C	3	567364	C	T	C	C	C	T	T	C	T	C	T	T	T	C	C	C	T	C	T	T	C	C	Y	T	C	C	C	T	T	T	T	T	T	T	T	C	T	C	C	C	C	T	C	T	T	T
14084900	T/G	3	608260	T	T	T	T	T	T	T	T	T	T	T	T	T	T	T	T	T	T	T	G	T	T	T	T	T	T	T	T	T	T	T	T	T	T	T	T	T	T	T	T	T	T	T	T	T	T
14077314	G/A	3	625862	G	G	G	G	G	G	G	G	G	G	G	G	G	G	G	G	G	G	G	A	G	G	G	G	G	G	G	G	G	G	G	G	G	G	G	G	G	G	G	G	G	G	G	G	G	G
14075863	T/A	3	625928	T	T	T	T	T	T	T	T	T	T	T	T	T	T	T	T	T	T	T	A	T	T	T	T	T	T	T	T	T	T	T	T	T	T	T	T	T	T	T	T	T	T	T	T	T	T
14078888	T/C	3	627459	N	N	N	N	N	N	N	N	N	N	N	N	N	N	N	N	T	N	N	C	N	N	N	N	N	N	N	N	N	N	N	N	N	N	T	N	N	N	N	N	N	N	N	T	N	N
14078881	C/A	3	637243	N	N	N	N	N	N	N	N	N	N	N	N	N	N	N	N	N	N	N	C	N	N	N	N	N	N	N	N	N	N	N	N	N	N	C	N	N	N	N	N	N	N	N	N	N	N
14077034	T/C	3	642338	T	T	T	T	T	T	T	T	T	T	T	T	T	T	T	T	T	T	T	C	T	T	T	T	T	T	T	T	T	T	T	T	T	T	T	T	T	T	T	T	T	T	T	T	T	T
14082665	A/G	3	642404	A	A	A	A	A	A	A	A	A	A	A	A	A	A	A	A	A	A	A	N	A	A	A	A	A	A	A	A	A	A	A	A	A	A	A	A	A	A	A	A	A	A	A	A	A	A
14082665	A/G	3	642404	A	A	A	A	A	A	A	A	A	A	A	A	A	A	A	A	A	A	A	G	A	A	A	A	A	A	A	A	A	A	A	A	A	A	A	A	A	A	A	A	A	A	A	A	A	A
14075480	T/C	3	673125	T	T	T	T	T	T	T	T	T	T	T	T	T	T	T	T	T	T	T	T	T	T	T	T	T	T	T	T	T	T	T	T	T	T	T	T	T	T	T	T	T	T	T	T	T	T
35154681	C/A	3	674465	C	A	C	C	C	C	C	C	A	C	C	C	C	N	C	C	C	N	C	N	C	N	C	A	C	C	N	C	C	A	C	N	A	C	N	C	C	C	C	C	C	C	C	C	C	C
35154681	T/C	3	674465	T	N	T	T	T	T	T	T	N	T	T	T	T	N	T	T	T	N	T	C	T	N	T	N	T	T	N	T	T	N	T	N	N	T	C	T	T	T	T	T	T	T	T	T	T	T
25355835	C/G	3	680715	C	C	C	C	C	C	C	C	C	C	C	C	C	C	C	C	C	C	C	G	C	C	C	C	C	C	C	C	C	C	C	C	C	C	G	C	C	C	C	C	C	C	C	C	C	C
14087987	C/A	3	680781	C	C	C	C	C	C	C	C	C	C	C	C	C	C	C	C	C	C	C	A	C	C	C	C	C	C	C	C	C	C	C	C	C	C	A	C	C	C	C	C	C	C	C	C	C	C
35152987	C/T	3	685499	C	T	C	C	T	C	T	T	N	C	T	T	T	C	T	T	T	T	T	T	T	C	Y	T	T	T	T	T	N	T	T	Y	T	T	T	C	T	C	C	C	C	T	N	T	T	C
14087987	G/A	3	689216	A	G	A	A	G	G	G	G	G	A	G	G	A	R	G	G	G	G	G	N	G	A	G	G	G	G	R	G	G	G	A	G	G	A	G	G	G	A	A	A	A	G	G	G	G	A
14087986	C/T	3	697203	T	C	T	T	C	C	C	C	C	T	C	C	T	T	C	C	C	C	C	C	C	T	C	C	C	C	Y	C	C	C	T	C	C	T	C	C	C	T	T	T	T	C	C	C	C	T
14082361	G/C	3	697757	N	G	N	N	G	G	G	G	G	G	G	G	N	N	G	G	G	G	G	C	G	N	G	G	G	G	G	G	G	G	N	G	G	N	C	G	G	N	N	N	N	G	G	G	G	N
35153412	C/T	3	703352	T	C	T	T	C	C	N	C	C	T	C	C	T	T	C	C	C	C	C	C	C	T	C	C	C	C	C	C	C	C	T	C	C	T	N	C	C	T	T	T	T	C	C	N	C	T
14082515	C/T	3	747270	T	C	T	T	C	T	T	C	C	T	C	T	C	T	C	C	C	C	T	C	C	T	C	C	C	C	C	C	T	C	C	C	C	C	T	C	T	T	T	T	T	C	C	T	C	C
14054672	T/G	3	781929	T	T	T	T	T	T	T	T	T	T	T	T	T	T	T	T	T	T	T	T	T	T	T	T	T	T	T	T	T	T	T	T	T	T	T	T	T	T	T	T	T	T	T	T	T	T
14079846	G/A	3	901789	G	G	G	G	A	A	A	A	G	G	A	A	G	G	A	A	G	A	A	G	A	G	R	G	A	A	A	G	A	G	G	G	G	G	G	G	A	G	G	G	G	A	A	A	A	A
62472674	A/G	3	1007210	A	A	A	A	A	A	A	A	A	A	A	A	A	A	A	A	A	A	A	A	A	A	A	A	A	A	A	A	A	A	A	A	A	A	A	A	A	A	A	A	A	A	A	A	A	A
62471172	T/G	3	1018577	T	T	T	T	T	T	T	T	T	T	T	T	T	T	T	T	T	T	T	T	T	T	T	T	T	T	T	T	T	T	T	T	T	T	T	T	T	T	T	T	T	T	T	T	T	T
14082307	T/C	3	1031039	T	T	T	T	T	T	T	T	T	Y	T	T	T	T	T	T	T	T	T	C	T	T	T	T	T	T	T	T	T	T	T	T	T	T	T	T	T	T	T	T	T	T	T	T	T	T
14074600	T/C	3	1061775	T	T	T	T	T	T	T	T	T	T	T	Y	T	T	T	T	T	T	T	C	T	T	T	T	T	T	Y	T	T	T	T	T	T	T	T	T	T	T	T	T	T	T	T	T	T	T
14076819	C/T	3	1068041	C	T	C	C	C	C	C	C	C	C	T	C	T	C	C	C	T	C	C	C	C	C	Y	C	C	C	C	C	T	C	T	C	C	T	C	T	C	C	C	C	C	T	C	C	T	C
28497765	C/T	3	1069850	C	C	C	C	T	T	T	T	C	C	C	T	C	C	T	T	C	T	T	C	N	C	C	C	T	T	T	C	C	C	C	C	C	C	C	C	T	C	C	C	C	C	T	T	C	T
28497765	C/T	3	1069850	C	C	C	C	N	N	N	N	C	C	C	N	C	C	N	N	C	T	N	C	T	C	Y	C	T	T	N	C	C	C	C	C	C	C	C	C	C	C	C	C	C	C	N	N	C	N
14075844	A/G	3	1095302	A	A	A	A	A	A	A	A	A	A	A	A	A	A	A	A	A	A	A	A	A	A	A	A	A	A	A	A	A	A	A	A	A	A	A	A	A	A	A	A	A	A	A	A	A	A
14075001	A/C	3	1095368	A	A	A	A	A	A	A	A	A	A	A	A	A	A	A	A	A	A	A	A	A	A	A	A	A	A	A	A	A	A	A	A	A	A	A	A	A	A	A	A	A	A	A	A	A	A
14077429	A/G	3	1118010	A	A	A	A	A	A	A	A	A	A	A	A	A	A	A	A	A	A	A	A	A	A	A	A	A	A	A	A	A	A	A	A	R	A	A	A	A	A	A	A	A	A	A	A	A	A
14076801	G/A	3	1124916	A	G	A	A	G	G	G	G	G	A	G	G	G	A	G	G	G	G	G	G	G	A	G	G	G	G	G	G	G	G	G	G	G	G	G	G	G	A	A	A	A	G	G	G	G	G
14074072	A/G	3	1140941	A	A	A	A	A	A	A	A	A	A	A	A	A	A	A	A	A	A	A	A	A	R	A	A	A	A	A	A	A	N	A	A	A	A	G	G	A	A	A	A	A	A	A	A	A	A
14082096	A/C	3	1153306	A	A	A	A	A	A	A	A	A	A	A	A	A	A	A	A	A	A	A	C	A	A	A	A	A	A	A	A	A	A	A	A	A	A	C	C	A	A	A	A	A	A	A	A	A	A
14081861	A/C	3	1158690	A	A	A	A	A	A	A	A	A	A	A	A	A	A	A	A	A	A	A	C	A	A	A	A	A	A	A	A	A	A	A	A	A	A	C	C	A	A	A	A	A	A	A	A	A	A
14081861	T/C	3	1158690	T	T	T	T	T	T	T	T	T	T	T	T	T	T	T	T	T	T	T	N	T	T	T	T	T	T	T	T	T	T	T	T	T	T	N	N	T	T	T	T	T	T	T	T	T	T
14076168	A/G	3	1166921	N	N	N	N	N	N	N	N	N	N	N	N	N	N	N	N	N	N	N	A	N	N	N	N	N	N	N	N	N	N	N	N	N	N	G	A	N	N	N	N	N	N	N	N	N	N
14076048	C/G	3	1224325	C	C	C	C	C	C	C	C	C	C	C	C	C	C	C	C	C	C	C	C	C	C	C	C	C	C	C	C	C	C	C	C	C	C	N	C	C	C	C	C	C	C	C	C	C	C
14076048	T/C	3	1224325	T	T	T	T	T	T	T	T	T	T	T	T	T	T	T	T	T	T	T	T	T	T	T	T	T	T	T	T	T	T	T	T	T	T	C	T	T	T	T	T	T	T	T	T	T	T
14080269	T/G	3	1229322	T	T	T	T	T	T	T	T	T	T	T	T	T	T	T	T	T	T	T	T	T	T	T	T	T	T	T	T	T	T	T	T	T	T	G	T	T	T	T	T	T	T	T	T	T	T
14077500	T/C	3	1244490	T	T	T	T	T	T	T	T	T	T	T	T	T	T	T	T	T	T	T	T	T	T	T	T	T	T	T	T	T	T	T	T	T	T	T	T	T	T	T	T	T	T	T	T	T	T
25353443	A/C	3	1299636	A	A	A	A	A	A	A	A	C	A	A	A	A	A	A	A	A	A	A	A	A	A	A	C	A	A	A	A	A	C	A	A	A	A	A	A	A	A	A	A	A	A	A	A	A	A
14078361	A/G	3	1316588	N	N	N	N	N	N	N	N	N	N	N	N	N	N	N	N	N	N	N	N	N	N	N	N	N	N	N	N	N	N	N	N	N	N	G	A	N	N	N	N	N	N	N	N	N	N
14074178	A/C	3	1350586	A	A	A	A	A	A	A	A	A	A	A	A	A	A	A	A	A	A	A	C	A	A	A	A	A	A	A	A	A	A	A	A	A	A	C	A	A	A	A	A	A	A	A	A	A	A
35154018	C/A	3	1421148	C	C	C	C	C	C	C	C	C	C	C	C	C	C	C	C	C	C	C	A	C	C	C	C	C	C	C	C	C	C	C	C	C	C	M	C	C	C	C	C	C	C	C	C	C	C
14076067	C/A	3	1435711	C	C	C	C	C	C	C	C	C	C	C	C	C	C	C	C	C	C	C	C	C	C	C	C	C	C	C	C	C	C	C	C	C	C	A	C	C	C	C	C	C	C	C	C	C	C
28497866	G/T	3	1500319	N	G	N	N	G	G	G	G	G	N	G	G	G	N	G	G	G	G	G	N	G	N	G	G	G	G	G	G	G	G	G	G	G	G	N	T	G	N	N	N	N	G	G	G	G	G
28497866	A/G	3	1500319	G	A	G	G	A	A	A	A	A	G	A	A	A	G	A	A	A	A	A	G	A	G	A	A	A	A	A	A	A	A	A	A	A	A	G	N	A	G	G	G	G	A	A	A	A	A
62957993	A/G	3	1500319	G	A	G	G	A	A	A	A	A	G	A	A	A	G	R	A	A	N	A	G	A	G	A	A	A	A	A	A	A	A	A	A	N	A	G	N	A	G	G	G	G	A	A	A	A	A
14083841	G/A	3	1507072	A	G	A	A	G	G	G	G	G	A	G	G	G	A	G	G	G	G	G	A	G	A	G	G	G	G	G	G	G	G	G	G	G	G	A	G	G	A	A	A	A	G	G	G	G	G
14087525	G/C	3	1548145	C	G	C	C	G	G	G	G	G	C	G	G	S	C	G	G	G	G	G	C	G	C	G	G	G	G	G	G	G	G	G	G	G	G	C	G	G	C	C	C	C	G	G	G	G	G
14073938	G/C	3	1558870	C	G	C	C	G	G	G	G	G	C	G	G	G	C	G	G	G	G	G	C	G	C	G	G	G	G	G	G	G	G	G	G	G	G	C	G	G	C	C	S	C	G	G	G	G	G
14082480	T/C	3	1562696	C	N	C	C	T	T	T	T	T	C	T	T	T	C	T	T	T	T	T	C	T	C	T	T	T	T	T	T	T	T	T	T	T	T	C	N	T	C	C	C	C	T	T	T	T	T
14082481	C/T	3	1562696	N	T	N	N	C	C	C	C	C	C	C	C	C	N	C	C	C	C	C	N	C	N	C	C	C	C	C	C	C	C	C	C	C	C	N	T	C	C	N	N	N	C	C	C	C	C
14084869	T/C	3	1598893	T	T	T	T	T	T	T	T	T	T	T	T	T	T	T	T	T	T	T	T	T	T	T	T	T	T	T	T	T	T	T	T	T	T	T	C	T	T	T	T	T	T	T	T	T	T
14079104	G/A	3	1598959	G	G	G	G	G	G	G	G	G	G	G	G	G	G	G	G	G	G	G	G	G	G	G	G	G	G	G	G	G	G	G	G	G	G	G	A	G	G	G	G	G	G	G	G	G	G
14081706	A/G	3	1599303	A	A	A	A	A	A	A	A	A	A	A	A	A	A	A	A	A	A	A	A	A	A	A	A	A	A	A	A	A	A	A	A	A	A	A	G	A	A	A	A	A	A	A	A	A	A
35152828	C/T	3	1601245	C	C	C	C	C	C	C	C	C	C	C	C	C	C	C	C	C	C	C	C	C	C	C	C	C	C	C	C	C	C	N	N	C	C	C	C	C	C	C	C	C	C	C	C	C	C
14082903	A/T	3	1640995	T	A	T	T	A	A	A	A	A	T	A	A	A	T	A	A	A	A	A	A	A	T	A	A	A	A	A	A	A	A	A	A	A	A	T	A	A	T	T	T	T	A	A	A	A	A
14074519	T/A	3	1642068	A	T	A	A	T	T	T	T	T	A	T	T	T	A	T	T	T	T	T	A	T	A	T	T	T	T	T	T	A	T	T	T	T	T	A	A	T	A	A	A	A	T	T	T	T	T
14087756	T/G	3	1787188	G	T	G	G	T	T	T	T	T	G	T	T	T	G	T	T	T	T	T	G	T	G	T	T	T	T	T	T	G	T	T	T	T	T	G	G	T	G	G	G	G	T	T	T	T	G
14083120	A/C	3	1855507	C	A	C	C	A	A	A	A	A	C	A	A	A	C	A	A	A	A	A	C	A	C	A	A	A	A	A	A	C	A	A	A	A	A	C	C	A	C	C	C	C	A	A	A	A	C
28203189	T	3	1855507	N	T	N	T	T	T	T	T	T	N	T	T	T	N	T	T	T	T	T	N	T	N	T	T	T	T	T	T	N	T	T	T	T	T	N	N	T	N	N	N	N	T	T	T	T	N
14076202	G/A	3	1976677	G	A	G	G	G	R	A	G	G	G	G	A	A	G	G	G	A	G	A	A	G	G	R	G	G	G	G	A	A	G	G	A	A	G	R	A	A	G	G	G	G	G	G	G	G	A
35154477	G/C	3	1993882	G	G	G	G	G	G	G	G	G	G	G	G	G	G	G	G	G	G	G	G	G	G	G	G	G	G	G	G	G	G	G	G	G	G	G	C	G	G	G	G	G	G	G	G	G	G
28202944	T/G	3	2104525	T	N	T	T	T	T	N	T	T	N	G	G	G	T	T	T	G	T	G	T	T	T	G	T	T	T	T	G	G	T	T	T	G	T	T	T	T	T	T	T	T	G	T	G	G	G
10000684	A/G	3	2150877	A	A	A	A	A	A	A	A	A	A	A	A	A	A	A	A	A	A	A	A	A	A	A	A	A	A	A	A	A	A	A	A	N	A	A	A	A	A	A	A	A	A	A	A	A	A
10000732	G	3	2191517	G	G	G	G	G	G	G	N	G	G	G	G	G	G	G	G	G	G	G	G	G	G	N	G	G	G	G	G	G	N	N	G	G	G	G	G	G	G	G	G	G	G	G	G	G	G
35152837	C/T	3	2442964	C	C	C	C	C	C	C	C	C	C	C	C	C	C	C	C	C	C	C	T	C	C	C	C	C	C	C	C	C	C	C	C	C	C	T	T	C	C	C	C	C	C	C	C	C	C
14076998	G/A	3	2546676	G	G	G	G	G	G	N	N	G	G	G	G	G	G	G	G	G	G	G	G	G	G	N	G	G	G	G	G	G	G	G	G	G	G	G	A	G	G	G	G	G	G	G	G	G	G
25365136	A/G	3	2558887	A	A	A	A	A	A	A	A	A	A	A	A	A	A	A	A	A	A	A	A	A	A	A	A	A	A	A	A	A	A	A	A	A	A	A	G	A	A	A	A	A	A	A	A	A	A
14082913	C/T	3	2611945	C	C	C	C	C	C	T	C	C	C	T	T	T	C	C	C	C	C	C	T	C	C	C	C	C	C	C	C	C	C	T	T	C	T	T	C	C	C	C	C	C	T	C	T	T	T
14087184	T/C	3	2644565	T	T	T	T	T	T	T	T	T	T	T	T	T	T	T	T	T	T	T	T	T	T	T	T	T	T	T	T	T	T	T	T	T	T	T	T	T	T	T	T	T	T	T	T	T	T
14076861	C/G	3	2649457	N	C	N	N	C	N	N	C	N	N	N	N	N	N	C	C	N	C	C	C	C	N	C	G	C	C	C	C	N	N	N	N	C	N	G	C	C	N	N	N	N	N	C	N	N	C
14081990	C/T	3	2649523	T	C	N	N	C	T	T	C	T	N	T	T	T	N	C	C	T	C	C	C	C	N	Y	T	C	C	C	C	T	T	T	T	C	T	C	C	C	N	N	N	N	T	C	T	T	C
14074434	T/C	3	2706551	T	T	T	T	T	T	T	T	T	T	T	T	T	T	T	T	T	T	T	C	T	T	T	T	T	T	T	T	T	T	T	T	T	T	T	T	T	T	T	T	T	T	T	T	T	T
62453370	T/G	3	2805146	T	T	T	T	T	T	T	T	T	T	T	T	T	T	T	T	T	T	T	T	T	T	T	T	T	T	T	T	G	T	T	T	T	T	T	T	T	T	T	T	T	T	T	T	T	T
14077639	A/T	3	3001811	A	A	A	A	A	A	A	A	A	A	A	A	A	A	A	A	A	A	A	A	A	A	A	A	A	A	A	A	A	A	A	A	A	A	A	A	A	A	A	A	A	A	A	A	A	A
35153513	G/C	3	3001877	G	G	G	G	G	G	G	G	G	G	G	G	G	G	G	G	G	G	G	G	G	G	G	G	G	G	G	G	G	G	G	G	G	G	G	G	G	G	G	G	G	G	G	G	G	G
14077256	A/T	3	3026153	A	A	A	A	A	A	A	A	A	A	A	A	T	A	A	A	T	A	A	A	A	A	A	A	A	A	A	A	A	A	A	A	A	W	A	A	A	A	A	A	A	A	A	A	A	A
28497621	T/A	3	3331980	T	T	T	T	T	T	T	T	T	T	T	T	T	T	T	T	T	T	T	T	T	T	T	T	T	T	T	T	T	T	T	A	T	T	T	T	T	T	T	T	T	T	T	T	T	T
14073324	C/T	3	3391050	C	C	C	C	C	C	C	C	C	C	C	C	C	C	C	C	C	C	C	T	C	C	C	C	C	C	C	C	C	C	C	C	C	C	T	T	C	C	C	C	C	C	C	C	C	T
14074073	A/G	3	3412087	A	A	A	A	A	A	A	A	A	A	A	A	A	A	A	A	A	A	A	A	A	A	A	A	A	A	A	A	A	A	A	A	A	A	A	A	A	A	A	A	A	A	A	A	A	A
14076859	A/T	3	3627875	A	A	A	A	A	A	A	A	A	A	W	A	A	A	A	A	N	A	A	T	A	A	A	A	A	A	A	A	A	A	N	A	A	N	T	N	A	A	A	A	A	W	A	A	T	T
25363987	T/A	3	3627875	T	T	T	T	T	T	T	T	T	T	T	T	T	T	T	T	A	T	T	N	T	T	T	T	T	T	T	T	T	T	A	T	T	A	N	A	T	T	T	T	T	T	T	T	N	N
28203137	G/T	3	3695186	G	G	G	G	G	G	G	G	G	G	T	G	G	G	G	G	G	G	G	T	G	G	G	G	G	G	G	G	G	G	G	N	G	N	T	G	G	G	G	G	G	T	G	G	T	T
14073627	A/G	3	3754356	A	A	A	A	A	A	A	A	A	A	A	A	A	A	A	A	A	A	A	A	A	A	A	A	A	A	N	A	A	A	A	A	A	A	G	A	A	A	A	A	N	A	A	A	A	G
25354736	G/C	3	3834246	G	G	G	G	C	G	G	C	C	G	G	G	C	G	C	C	G	C	C	G	C	G	C	C	C	C	C	C	C	C	G	G	C	G	G	C	G	G	G	G	G	G	C	C	G	G
25364119	A/G	3	3840333	G	A	G	G	A	G	G	A	A	G	G	G	A	G	A	A	A	A	A	A	A	G	A	A	A	A	A	A	A	A	A	A	A	A	A	A	G	G	G	G	G	G	A	A	G	A
28497602	A/C	3	4139542	A	A	A	A	A	A	A	A	A	A	A	A	A	A	A	A	C	A	A	C	A	A	M	A	A	A	A	A	A	A	A	A	A	A	C	A	A	A	A	A	A	A	A	A	A	C
25353212	C/T	3	4189230	Y	Y	Y	Y	Y	Y	Y	Y	Y	Y	Y	Y	Y	Y	Y	Y	C	Y	Y	C	Y	Y	Y	Y	Y	Y	Y	Y	Y	Y	Y	Y	Y	Y	C	Y	Y	Y	Y	Y	Y	Y	Y	Y	Y	C
25353212	G/C	3	4189230	S	G	S	S	S	G	G	S	G	S	G	G	G	S	S	S	G	G	G	S	S	S	S	G	S	S	S	G	G	G	G	G	G	G	G	G	G	S	S	S	S	G	G	G	G	G
14084926	C/T	3	4315765	C	C	C	C	C	C	C	C	C	C	C	C	C	C	C	C	C	C	C	C	C	C	C	C	C	C	C	C	C	C	C	C	C	C	C	C	C	C	C	C	C	C	C	C	C	C
14076715	A/C	3	4399068	N	A	A	A	A	A	A	A	A	A	A	A	A	A	A	A	A	A	A	C	A	A	A	A	A	A	A	A	A	A	A	N	N	A	N	A	A	A	A	A	A	A	A	A	A	A
10007739	G/A	3	4635998	N	N	N	N	N	N	N	N	N	N	N	N	G	N	N	N	G	G	N	N	N	N	G	N	G	N	N	G	N	N	N	N	G	G	G	G	N	N	N	N	N	N	N	N	N	G
25364339	A/G	3	4635998	G	G	G	G	G	G	G	G	G	G	G	G	A	G	G	G	A	A	G	G	G	G	R	G	R	G	G	A	G	G	G	G	A	A	A	A	G	G	G	G	G	G	G	G	G	A
14076974	A	3	4667694	A	A	A	A	A	A	A	A	A	A	A	A	A	A	A	A	A	A	A	N	A	A	A	A	A	A	A	A	A	A	A	A	A	A	A	A	A	A	A	A	A	A	A	A	A	A
25358520	A/T	3	4668565	A	A	A	A	A	A	A	A	A	A	A	A	A	A	A	A	A	A	A	A	A	A	A	A	A	A	A	A	A	A	A	A	A	A	A	A	A	A	A	A	A	A	A	A	A	A
14076952	G/A	3	4699146	G	G	G	G	G	G	G	G	G	G	G	G	G	G	G	G	G	G	G	G	G	G	G	G	G	G	G	G	G	G	G	G	G	G	A	A	G	G	G	G	G	G	G	G	G	A
28497616	A/T	3	4740269	A	A	A	A	A	A	A	A	A	A	A	A	A	A	A	A	A	A	A	A	A	A	A	A	A	A	A	A	A	A	A	A	A	A	A	A	A	A	A	A	A	A	A	A	A	A
14079050	G/A	3	4809360	G	G	G	G	G	A	A	G	G	G	A	A	G	G	G	G	G	G	A	A	G	G	G	G	G	G	G	G	A	G	G	G	G	A	G	G	R	G	G	G	G	A	G	A	A	G
14079093	T/G	3	4820932	T	T	T	T	T	T	T	T	T	T	T	T	T	T	T	T	T	T	T	N	T	T	T	T	T	T	T	T	T	T	T	T	T	T	T	T	T	T	T	T	T	T	T	T	T	T
14079093	G/C	3	4820932	G	G	G	G	G	G	G	G	G	G	G	G	G	G	G	G	G	G	G	C	G	G	G	G	G	G	G	G	G	G	G	G	G	G	G	G	G	G	G	G	G	G	G	G	G	G
25363478	C/T	3	4931049	C	C	C	C	C	C	C	C	C	C	C	C	C	C	C	C	C	C	C	T	C	C	C	C	C	C	C	C	C	C	T	C	C	C	T	C	C	C	C	C	C	C	C	C	C	C
25364380	T/G	3	4966383	T	G	T	T	T	T	T	T	T	T	G	T	T	T	T	T	G	G	N	T	T	T	T	T	T	N	T	T	T	T	G	G	T	G	T	G	T	T	T	T	T	G	T	T	G	T
14076698	G/A	3	4974075	G	A	G	G	G	G	G	G	G	G	R	G	G	G	G	G	G	G	A	G	G	G	G	G	G	G	G	G	G	G	A	A	G	A	G	A	G	G	G	G	G	A	G	G	A	G
14073760	T/C	3	5003206	T	T	T	T	T	T	T	T	T	T	C	T	T	T	T	T	T	T	C	T	T	T	N	T	T	T	T	T	T	T	C	T	T	C	T	C	T	T	T	T	T	C	N	T	C	T
14075963	T/C	3	5406887	T	T	T	T	T	T	T	T	T	T	T	T	T	T	T	T	T	T	T	T	T	T	T	T	T	T	T	T	T	T	T	T	T	T	C	T	T	T	T	T	T	T	T	T	T	T
14084209	T/C	3	5406953	T	T	T	T	T	T	T	T	T	T	T	T	T	T	T	T	T	T	T	T	T	T	T	T	T	T	T	T	T	T	T	T	T	T	C	T	T	T	T	T	T	T	T	T	T	T
14075072	A/T	3	5414685	A	A	A	A	A	A	A	A	A	A	A	A	A	A	A	A	A	A	A	A	A	A	A	A	A	A	A	A	A	A	A	A	A	A	T	A	A	A	A	A	A	A	A	A	A	A
14073806	T/A	3	5459821	T	T	T	T	T	T	T	T	T	T	T	T	T	T	T	T	T	T	T	T	T	T	T	T	T	T	T	T	T	T	T	T	T	T	A	T	T	T	T	T	T	T	T	T	T	T
14075990	G/T	3	5563142	G	G	G	G	G	G	G	G	G	G	G	G	G	G	G	G	G	G	G	G	G	G	G	G	G	G	G	G	G	G	G	G	G	G	T	G	G	G	G	G	G	G	G	G	G	G
14057220	C/A	3	5593617	C	A	C	C	A	A	A	A	A	C	C	A	A	C	A	A	A	A	A	C	A	C	A	A	A	A	A	A	A	A	C	A	A	C	M	C	A	C	C	C	C	C	A	A	C	C
14083557	A/G	3	5619763	A	A	A	A	A	A	A	A	A	A	A	A	A	A	A	A	A	A	A	A	A	A	A	A	A	A	A	A	A	A	A	A	A	A	G	A	A	A	A	A	A	A	A	A	A	A
14076540	C/T	3	5657053	C	C	C	C	C	C	C	C	C	C	C	C	C	C	C	C	C	C	C	C	C	C	C	C	C	C	C	C	C	C	C	C	C	C	T	C	C	C	C	C	C	C	C	C	C	C
62452883	C/G	3	5657119	C	C	C	C	C	C	C	C	C	C	C	C	C	C	C	C	C	C	C	C	C	C	C	C	C	C	C	C	C	C	C	C	C	C	C	C	C	C	C	C	C	C	C	C	C	C
35152640	A/G	3	5667649	A	A	A	A	A	A	A	A	A	A	A	A	A	N	A	A	A	A	A	A	A	A	A	N	A	A	A	A	A	A	A	A	A	A	A	A	A	A	A	A	A	A	N	A	A	A
14076696	A/G	3	5712028	A	A	A	A	N	A	A	A	A	A	A	A	A	N	A	A	A	N	A	N	A	A	A	A	A	A	A	A	A	A	A	A	A	A	A	A	A	A	A	A	A	A	A	A	N	A
14084094	A/G	3	5730819	A	A	A	A	A	A	A	A	A	A	A	A	A	A	A	A	A	A	A	A	A	A	A	A	A	A	A	A	A	A	A	A	A	A	A	A	A	A	A	A	A	A	A	A	A	A
14076940	T/A	3	5734180	T	T	T	T	T	T	T	T	T	T	T	T	T	T	T	T	T	T	T	T	T	T	T	T	T	T	T	T	T	T	T	T	T	T	T	T	T	T	T	T	T	T	T	T	T	T
14076940	A/G	3	5734180	A	A	A	A	A	A	A	A	A	A	A	A	A	A	A	A	A	A	A	A	A	A	A	A	A	A	A	A	A	A	A	A	A	A	A	A	A	A	A	A	A	A	A	A	A	A
14083982	G/A	3	5961631	G	G	G	G	G	G	G	G	G	G	G	G	G	G	G	G	G	G	G	G	G	G	G	G	G	G	G	G	G	G	G	G	G	G	G	G	G	G	G	G	G	G	G	G	G	G
14077480	T/G	3	5973225	T	T	T	T	T	T	T	T	T	T	T	T	T	T	T	T	T	T	T	T	T	T	T	T	T	T	T	T	T	T	T	T	T	T	T	T	T	N	T	T	T	T	T	T	T	T
14076945	G/A	3	5974729	G	G	G	G	G	G	G	G	G	G	G	G	G	G	G	G	G	G	G	G	G	G	G	G	G	G	G	G	G	G	G	G	G	G	G	G	G	G	G	G	G	G	G	G	G	G
62451767	C/G	3	6007742	C	C	C	C	C	C	C	C	C	C	C	C	C	C	C	C	C	C	C	C	C	C	C	C	C	C	C	C	C	C	C	C	C	C	C	C	C	C	C	C	C	N	C	C	C	C
14074751	T/G	3	6037437	T	T	T	T	T	T	T	T	T	T	T	T	T	T	T	T	T	T	T	T	T	T	T	T	T	T	T	T	T	T	T	T	T	T	G	T	T	T	T	T	T	T	T	T	T	T
14073549	G/A	3	6095365	G	G	G	G	G	G	G	G	G	G	G	G	G	G	G	G	G	G	G	G	G	G	G	G	G	G	G	G	G	G	R	G	G	G	A	G	G	G	G	G	G	G	G	G	G	G
25363490	C/T	3	6124128	C	C	C	C	C	C	C	C	C	C	C	C	C	C	C	C	C	C	C	C	C	C	C	C	C	C	C	C	C	C	C	C	C	C	T	C	C	C	C	C	C	C	C	C	C	C
14073433	C/T	3	6130867	C	C	C	C	C	C	C	C	C	C	C	C	C	C	C	C	C	C	C	C	C	C	C	C	C	C	C	C	C	C	C	C	C	C	T	C	C	C	C	C	C	C	C	C	C	C
25363114	A/G	3	6132199	A	A	A	A	A	A	A	A	A	A	A	A	A	A	A	A	A	A	A	A	A	A	A	A	A	A	A	A	A	A	A	A	A	A	G	A	A	A	A	A	A	A	A	A	A	A
28203148	A/C	3	6136968	A	A	A	A	A	A	A	A	A	A	A	A	A	A	A	A	A	A	A	A	A	A	A	A	A	A	A	A	A	A	A	A	A	A	C	A	A	A	A	A	A	A	A	A	A	A
62352653	T/C	3	6180075	N	T	N	N	T	T	T	T	T	N	N	T	T	N	T	T	T	T	T	N	T	N	T	T	T	T	T	N	T	T	T	T	T	T	N	N	T	N	N	N	N	N	T	T	N	N
25355635	G/A	3	6298481	G	G	G	G	G	G	G	G	G	G	G	G	G	G	G	G	G	G	G	G	G	G	G	G	G	G	G	G	G	G	G	G	G	G	G	G	G	G	G	G	G	G	G	G	G	G
28203005	T/A	3	6429140	T	T	T	T	T	T	T	T	T	T	T	T	T	T	T	T	T	T	T	T	T	T	T	T	T	T	T	T	T	T	T	T	T	T	T	T	T	T	T	T	T	T	T	T	T	T
14079484	C/T	3	6430030	C	C	C	C	C	C	C	C	C	C	C	C	C	C	C	C	C	C	C	C	C	C	C	C	C	C	C	C	C	C	C	C	C	C	C	C	C	C	C	C	C	C	C	C	C	C
14057520	T/C	3	6450327	C	T	C	C	T	T	T	T	T	C	T	T	T	C	T	T	T	T	T	T	T	C	T	T	T	T	T	T	T	T	T	T	T	T	T	T	T	C	C	C	C	T	T	T	T	T
14077992	C/T	3	6529899	C	C	C	C	C	C	C	C	C	C	C	C	C	C	C	C	C	C	C	C	C	C	C	C	C	C	C	C	C	C	C	C	C	C	N	C	C	C	C	C	C	C	C	C	C	C
14081889	T/C	3	6631527	N	N	N	N	N	N	N	N	N	N	N	N	N	N	N	N	N	N	N	N	N	N	N	N	N	N	N	N	N	N	N	N	N	N	N	C	N	N	N	N	N	N	N	N	N	N
14081890	A/G	3	6631527	A	A	A	A	A	A	A	A	A	A	A	A	A	A	A	A	A	A	A	A	A	A	A	A	A	A	A	A	A	A	A	A	A	A	N	N	A	A	A	A	A	A	A	A	A	A
14077335	A/T	3	6632378	A	A	A	A	A	A	A	A	A	A	A	A	A	A	A	A	A	A	A	A	A	A	A	A	A	A	A	A	A	A	A	A	A	A	T	T	A	A	A	A	A	A	A	A	A	A
35153048	C/T	3	6675319	C	C	C	C	C	C	C	C	C	C	C	C	N	C	C	C	C	C	C	C	C	C	C	C	C	C	C	C	C	C	C	N	N	C	C	C	C	C	C	C	C	C	C	C	C	C
14082283	G/T	3	6733618	G	G	G	G	G	G	G	G	G	G	G	G	G	G	G	G	G	G	G	G	G	G	G	G	G	G	G	G	G	G	G	G	G	G	G	G	G	G	G	G	G	G	G	G	G	G
14074222	G/C	3	6735827	G	G	G	G	G	G	G	G	G	G	G	G	G	G	G	G	G	G	G	G	G	G	G	G	G	G	G	G	G	G	G	G	G	G	G	G	G	G	G	G	G	G	G	G	G	G
14084998	G/A	3	6782693	G	G	G	G	A	G	A	A	A	G	G	A	G	G	A	A	G	G	A	A	A	G	R	A	A	A	A	G	A	A	A	G	G	G	A	A	G	G	G	G	G	G	A	A	G	G
14079941	G/A	3	6787364	G	G	G	G	A	G	A	A	A	G	G	A	G	G	A	A	G	G	A	A	A	G	R	A	A	A	A	G	A	A	A	G	G	G	A	A	G	G	G	G	G	G	A	A	G	G
14077601	A/G	3	6859178	A	A	A	A	A	A	A	A	A	A	A	A	A	A	A	A	A	A	A	A	A	A	A	A	A	A	A	A	A	A	A	A	A	A	A	A	A	A	A	A	A	A	A	A	A	A
14062337	A/T	3	6859244	A	A	A	A	A	A	A	A	A	A	A	A	A	A	A	A	A	A	A	A	A	A	A	A	A	A	A	A	A	A	A	A	A	A	N	A	A	A	A	A	A	A	A	A	A	A
35154801	C/T	3	6859244	C	C	C	C	C	C	C	C	C	C	C	C	C	C	C	C	C	C	C	C	C	C	C	C	C	C	C	C	C	C	C	C	C	C	T	C	C	C	C	C	C	C	C	C	C	C
14078997	G/C	3	6868883	G	C	G	G	C	G	C	C	C	G	S	C	G	G	C	C	G	G	C	G	C	G	S	C	C	C	C	G	C	C	C	G	G	G	N	G	G	G	G	G	G	G	C	C	G	G
14078997	C/T	3	6868883	C	N	C	C	N	C	N	N	N	C	C	N	C	C	N	N	C	C	N	C	N	C	C	N	N	N	N	C	N	N	N	C	C	C	T	C	C	C	C	C	C	C	N	N	C	C
14087190	A/G	3	6884699	A	A	A	A	A	A	A	A	A	A	A	A	A	A	A	A	A	A	A	A	A	A	A	A	A	A	A	A	A	A	A	A	A	A	A	A	A	A	A	A	A	A	A	A	A	A
14073571	C/T	3	6967013	C	C	C	C	C	C	C	C	C	C	C	C	C	C	C	C	C	C	C	C	C	C	C	C	C	C	C	C	C	C	C	C	C	C	T	C	C	C	C	C	C	C	C	C	C	C
25354950	G/C	3	6975173	G	G	G	G	G	G	G	G	G	G	G	G	G	G	G	G	G	G	G	G	G	G	G	G	G	G	G	G	G	G	G	G	G	G	C	G	G	G	G	G	G	G	G	G	G	G
14087647	T	3	6975323	N	T	T	N	T	T	T	T	T	N	T	T	T	N	T	T	T	N	T	T	T	N	T	T	T	T	T	T	T	T	T	T	T	N	N	T	T	N	N	N	N	N	T	T	N	N
14081806	T/G	3	6976917	T	T	T	T	T	T	T	T	T	T	T	T	T	T	T	T	T	T	T	T	T	T	T	T	T	T	T	T	T	T	T	T	T	T	G	T	T	T	T	T	T	T	T	T	T	T
14079329	T/G	3	6986424	T	T	T	T	T	T	T	T	T	T	T	T	T	T	T	T	T	T	T	T	T	T	T	T	T	T	T	T	T	T	T	T	T	T	G	T	T	T	T	T	T	T	T	T	T	T
14076011	T/A	3	7005284	T	T	T	T	T	T	T	T	T	T	T	T	T	T	N	T	T	N	T	T	T	T	T	T	T	N	T	T	T	T	T	T	T	T	A	T	T	T	T	T	T	T	T	T	T	N
14081015	A/G	3	7056151	A	A	A	A	A	A	A	A	A	A	A	A	G	A	A	A	A	A	A	A	A	A	A	A	A	A	A	A	A	A	A	G	G	A	N	A	A	A	A	A	A	A	A	A	A	A
25357159	T/G	3	7063263	T	T	T	T	T	T	T	T	T	T	T	T	T	T	T	T	T	T	T	T	T	T	T	T	T	T	T	T	T	T	T	T	T	T	T	T	T	T	T	T	T	T	T	T	T	T
14082709	C/T	3	7063329	T	C	T	T	C	C	C	C	C	T	T	C	C	T	C	C	C	C	C	C	C	T	C	C	C	C	C	C	C	C	C	C	C	T	T	C	C	T	Y	T	T	T	C	C	T	T
28497827	T/C	3	7090645	C	T	C	C	T	T	T	T	T	C	C	T	T	C	T	T	T	T	T	T	T	C	T	T	T	T	T	T	T	T	T	T	T	C	C	T	T	C	C	C	C	C	T	T	C	C
14078397	T/C	3	7104189	T	T	T	T	T	T	T	T	T	T	T	T	T	T	T	T	T	T	T	T	T	T	T	T	T	T	T	T	T	T	T	T	T	T	T	T	T	T	T	T	T	T	T	T	T	T
14074763	A/C	3	7108964	A	A	A	A	A	A	A	A	A	A	A	A	A	A	A	A	A	A	A	A	A	A	A	A	A	A	A	A	A	A	A	A	A	A	A	A	A	A	A	A	A	A	A	A	A	A
14079476	T/A	3	7149479	T	T	T	T	T	T	T	T	T	T	T	T	T	T	T	T	T	T	T	T	T	T	T	T	W	T	T	T	T	T	T	T	T	T	A	T	T	T	T	T	T	T	T	T	T	T
14079476	A/G	3	7149479	A	A	A	A	A	A	A	A	A	A	A	A	A	A	A	A	A	A	A	A	A	A	A	A	A	A	A	A	A	A	A	A	A	A	N	A	A	A	A	A	A	A	A	A	A	A
14081626	G/T	3	7149519	G	G	G	G	G	G	G	G	G	G	G	G	G	G	G	G	G	G	G	G	G	G	G	G	G	G	G	G	G	G	G	G	G	G	T	G	G	G	G	G	G	G	G	G	G	G
14081626	T/C	3	7149519	T	T	T	T	T	T	T	T	T	T	T	T	T	T	T	T	T	T	T	T	T	T	T	T	T	T	Y	T	T	T	T	T	T	T	N	T	T	T	T	T	T	T	T	T	T	T
35152860	T/C	3	7227701	T	T	T	T	T	T	T	T	T	T	T	T	T	T	T	T	T	T	T	T	T	T	T	Y	T	T	T	T	T	T	T	T	T	T	N	T	T	T	T	T	T	T	T	T	T	T
14082165	T/C	3	7236566	T	T	T	T	T	T	T	T	T	T	T	T	T	T	T	T	T	T	T	T	T	T	T	T	T	T	T	T	T	T	T	T	T	T	C	T	T	T	T	T	T	T	T	T	T	T
14076241	A/T	3	7312441	A	A	A	A	A	A	A	A	A	A	A	A	A	A	A	A	A	A	A	A	A	A	A	A	A	A	A	A	A	A	A	A	A	A	A	A	A	A	A	A	A	A	A	A	A	A
10000711	C/A	3	7313432	C	C	C	C	C	C	N	C	C	C	C	C	C	C	C	C	C	C	C	C	C	C	C	C	C	C	C	C	C	C	C	C	C	M	C	C	C	C	N	C	C	C	C	C	C	C
14087229	G/A	3	7331661	G	G	G	G	G	G	G	G	R	G	G	G	G	G	G	G	G	G	G	N	G	G	G	N	G	G	G	G	G	G	G	G	G	G	N	G	G	G	G	G	G	G	G	G	G	N
14087229	T/G	3	7367577	T	T	T	T	T	T	T	T	T	T	T	T	T	T	T	T	T	T	T	N	T	T	T	N	T	T	T	T	T	T	T	T	T	T	G	T	T	T	T	T	T	T	T	T	T	N
14081835	A/G	3	7374214	A	A	A	A	A	A	N	A	A	A	A	A	A	A	A	A	A	A	A	A	A	A	A	A	A	A	A	A	A	A	A	A	R	A	A	A	A	A	A	A	A	A	A	A	A	A
25365845	T/C	3	7437945	T	T	T	T	T	T	T	T	T	T	T	T	T	T	T	T	T	T	T	T	T	T	T	T	T	T	T	T	T	T	T	T	T	T	C	T	T	T	T	T	T	T	T	T	T	T
14074878	G/C	3	7471158	G	G	G	G	G	G	G	G	G	G	G	G	G	G	G	G	G	G	G	G	G	G	G	G	G	G	G	G	G	G	G	G	G	G	G	G	G	G	G	G	G	G	G	G	G	G
35154068	C/T	3	7476978	C	C	N	C	C	C	C	C	C	C	C	C	C	C	C	C	C	C	C	N	C	C	C	C	C	N	C	C	C	N	C	N	C	C	C	C	C	C	C	C	C	C	C	C	C	C
14082518	C/A	3	7477044	C	C	C	C	C	C	C	C	C	C	C	C	C	C	C	C	C	C	C	C	C	C	C	C	C	C	C	C	C	C	C	N	C	C	A	C	C	C	C	C	C	C	C	C	C	C
14077236	G/T	3	7482177	G	G	G	G	G	G	G	G	G	G	G	G	G	G	G	G	G	G	G	T	G	G	G	G	G	G	G	G	G	G	G	G	G	G	T	G	G	G	G	G	G	G	G	G	G	G
14075667	G/C	3	7482243	G	G	G	G	G	G	G	G	G	G	G	G	G	G	G	G	G	G	G	G	G	G	G	G	G	G	G	G	G	G	G	G	G	G	G	G	G	G	G	G	G	G	G	G	G	G
14082893	T/C	3	7483682	T	T	T	T	T	T	T	T	T	T	T	T	T	T	T	T	T	T	T	T	T	T	T	T	T	T	T	T	T	T	T	T	T	T	T	T	T	T	T	T	T	T	T	T	T	T
14082893	T/C	3	7483682	T	T	T	T	T	T	T	T	T	T	T	T	T	T	T	T	T	T	T	T	T	T	T	T	T	T	T	T	T	T	T	T	T	T	T	T	T	T	T	T	T	T	T	T	T	T
14075700	T/G	3	7501650	T	T	T	T	T	T	T	T	T	T	T	T	T	T	T	T	T	T	T	T	T	T	T	T	T	T	T	T	T	T	T	T	T	T	T	T	T	T	T	T	T	T	T	T	T	T
25353257	C/G	3	7507812	C	C	C	C	C	C	C	C	C	C	C	C	C	C	C	C	C	C	C	C	C	C	C	C	C	C	C	C	C	C	C	C	C	C	C	C	C	C	C	C	C	C	C	C	C	C
14079291	T/G	3	7592499	T	T	T	T	T	T	T	T	T	T	N	T	T	T	T	T	T	T	T	G	T	T	T	T	T	T	T	T	T	T	T	T	T	T	T	T	T	T	T	T	T	N	T	T	N	T
25363602	T/A	3	7595246	T	T	N	T	T	T	T	T	T	T	N	T	T	T	T	T	T	T	T	T	T	T	T	T	T	T	T	T	T	T	T	T	T	T	T	T	T	T	T	T	T	N	T	T	N	T
14087037	A/G	3	7596295	A	A	A	A	A	A	A	A	A	A	N	A	A	A	A	A	A	A	A	N	A	A	A	A	A	A	A	A	A	A	A	A	A	A	A	A	A	A	A	A	A	N	A	A	A	A
14085026	T/C	3	7604227	T	T	T	T	T	T	Y	T	T	T	N	T	T	T	T	T	T	T	T	N	T	T	T	T	T	T	T	T	T	T	T	T	T	T	T	T	T	T	T	T	T	N	T	T	N	T
14085027	A/G	3	7604227	A	A	A	A	A	A	A	A	A	A	N	A	A	A	A	A	A	A	A	G	A	A	A	A	A	A	A	A	A	A	A	A	A	A	A	A	A	A	A	A	A	N	A	A	N	A
14084641	G/A	3	7604293	G	G	G	G	G	G	G	G	G	G	N	G	G	G	G	G	G	G	G	G	G	G	G	G	G	G	G	G	G	G	G	G	G	G	G	G	G	G	G	G	G	N	G	G	N	G
14075538	T/A	3	7626609	T	T	T	T	T	T	T	T	T	T	T	T	T	T	T	T	T	T	T	N	T	T	T	T	T	T	T	T	T	T	T	T	T	T	T	T	T	T	T	T	T	T	T	T	T	T
14087064	A/G	3	7630668	A	A	A	A	A	A	A	A	A	A	A	A	A	A	A	A	A	A	A	N	A	A	A	A	A	A	A	A	A	A	A	A	A	A	A	A	A	A	R	A	A	A	A	A	A	A
14085025	T/G	3	7639904	T	T	T	T	T	T	T	T	T	T	T	T	T	T	T	T	T	T	T	T	T	T	T	T	T	T	T	T	T	T	T	T	T	T	T	T	T	T	T	T	T	T	T	T	T	T
25365679	T/A	3	7639970	T	T	T	T	T	T	T	T	T	T	T	T	T	T	T	T	T	T	T	T	T	T	T	T	T	T	T	T	T	T	T	T	T	T	T	T	T	T	T	T	T	T	T	T	T	T
14073781	T/C	3	7675248	T	T	T	T	T	T	T	T	T	T	T	T	T	T	T	T	T	T	T	C	T	T	T	T	T	T	T	T	T	T	T	T	T	T	T	T	T	T	T	T	T	T	T	T	T	T
14076688	T/C	3	7705956	T	T	T	T	T	T	T	T	T	T	T	T	T	T	T	T	T	T	T	T	T	T	T	T	T	T	T	T	T	T	T	T	T	T	T	T	T	T	T	T	T	T	T	T	T	T
14076376	T/G	3	7731732	T	T	T	T	T	T	T	T	T	T	T	T	T	T	T	T	T	T	T	T	T	T	T	T	T	T	T	T	T	T	T	T	T	T	T	T	T	T	T	T	T	T	T	T	T	T
28203128	T/C	3	7756321	T	N	T	T	N	N	N	N	T	N	T	N	N	T	N	N	N	N	N	C	N	T	N	N	N	N	N	T	N	N	N	N	N	N	N	T	N	T	T	T	T	T	N	N	T	N
25363168	A/G	3	7756387	A	N	A	A	N	N	N	N	A	N	A	N	N	A	N	N	N	N	N	G	N	A	A	N	N	A	N	A	N	N	N	N	N	N	A	A	N	A	A	A	A	A	N	N	A	N
35155180	A/G	3	7757095	A	N	A	R	N	N	A	N	A	N	A	N	N	A	N	N	N	N	N	A	N	A	A	N	N	N	N	A	N	N	N	N	N	N	N	R	A	R	A	A	A	A	N	N	A	G
25366649	G/T	3	7757161	G	N	G	G	N	N	N	N	G	N	G	N	N	G	N	N	N	N	N	G	N	G	G	N	N	N	N	G	N	N	N	N	N	N	N	K	N	G	G	G	G	G	N	N	G	T
14075925	A/G	3	7802349	A	A	A	A	A	A	A	A	A	R	A	A	A	A	A	A	A	A	A	G	A	A	A	A	A	A	A	A	A	A	A	A	A	A	A	A	A	A	A	A	A	A	A	A	A	A
14074666	G/C	3	7813817	G	G	G	G	G	G	G	G	G	G	G	G	G	G	G	G	G	G	G	G	G	G	G	G	G	G	G	G	G	G	G	G	G	G	G	G	G	G	G	G	G	G	G	G	G	G
35154538	G/A	3	7821792	G	G	G	G	G	G	G	G	G	G	G	G	G	G	G	G	G	G	G	A	G	G	G	G	G	G	G	G	G	G	G	G	G	G	G	G	G	G	G	G	G	G	G	G	G	G
35154539	C/T	3	7821792	C	C	C	C	C	C	C	C	C	C	C	C	C	C	C	C	C	C	C	N	C	C	C	C	C	C	C	C	C	C	C	C	C	C	C	C	C	C	C	C	C	C	C	C	C	C
28497271	G/T	3	7821858	G	G	G	G	G	G	G	G	G	G	G	G	G	G	G	G	G	G	G	G	G	G	G	G	G	G	G	G	G	G	G	G	G	G	G	G	G	G	G	G	G	G	G	G	G	G
35153130	T/C	3	7868880	T	T	T	T	T	T	T	T	T	T	T	T	T	T	T	T	T	T	T	T	T	T	T	T	T	T	T	T	T	T	T	T	T	T	T	T	T	T	T	T	T	T	T	T	T	T
14087450	C/T	3	7868946	C	C	C	C	C	C	T	C	T	C	C	T	T	C	C	C	T	T	T	T	C	C	C	T	C	C	C	C	Y	T	T	C	C	C	C	C	C	C	C	C	C	C	C	T	C	C
25356782	G/A	3	7938749	G	G	G	G	G	G	G	G	G	G	G	G	G	G	G	G	G	G	G	G	G	G	G	G	G	G	G	G	G	G	G	G	G	G	G	G	G	G	G	G	G	G	G	G	G	G
14086144	A/T	3	7949222	A	T	A	A	T	A	T	T	T	A	A	T	T	A	T	T	T	T	T	T	T	A	W	T	T	W	T	A	T	T	T	T	T	A	A	A	T	A	A	A	A	A	T	T	A	A
42215838	C/T	3	8103147	C	T	C	C	C	C	C	C	C	C	T	C	C	C	C	C	C	C	C	T	C	C	C	C	C	C	C	C	C	C	C	C	C	C	C	C	C	C	C	C	C	T	C	C	T	C
10000775	T/C	3	8103702	T	T	T	T	T	T	T	T	T	T	T	T	T	T	T	T	T	T	T	T	T	T	T	T	T	T	T	T	T	T	N	T	T	T	T	N	T	T	T	T	T	T	T	T	T	T
14081542	T/C	3	8173197	C	T	C	C	T	T	T	T	T	C	C	T	T	C	T	T	T	T	T	C	T	C	T	T	T	T	T	T	T	T	T	T	T	C	T	T	T	C	C	C	C	C	T	T	C	C
62462481	A/C	3	8233829	A	A	A	A	A	N	A	A	N	A	A	A	A	A	A	A	A	A	A	A	A	A	A	A	A	N	A	A	A	A	A	A	A	A	A	A	A	A	A	A	A	A	A	N	A	A
25353198	A/T	3	8247837	A	A	A	A	A	A	A	A	A	A	A	A	A	A	A	A	A	A	A	A	A	A	A	A	A	A	A	A	A	A	A	A	A	A	A	A	A	A	A	A	A	A	A	A	A	A
28202958	C/T	3	8327976	C	T	C	C	T	C	C	T	C	C	C	C	T	C	T	T	C	C	C	T	T	C	Y	C	T	Y	T	C	C	C	C	C	C	C	C	T	C	C	C	C	C	C	T	C	C	C
14082189	C/T	3	8522637	C	C	C	C	C	C	T	C	T	C	C	T	C	C	C	C	C	T	T	C	C	C	C	C	C	C	C	C	T	C	T	C	C	C	C	C	T	C	C	C	C	C	C	T	C	C
35153300	C/G	3	8592790	C	C	C	C	C	C	C	C	C	N	C	C	C	C	C	C	C	G	C	N	C	C	C	C	C	C	C	C	N	C	C	C	C	C	N	C	C	C	C	C	N	C	C	C	C	C
14076614	A/C	3	8600703	A	A	A	A	A	A	A	A	A	A	A	A	A	A	A	A	A	A	A	A	A	A	A	A	A	A	A	A	A	A	A	A	A	A	A	A	A	A	A	A	A	A	A	A	A	A
14086056	C/G	3	8618274	C	C	C	C	C	C	C	C	C	C	C	C	C	C	C	C	C	C	C	C	C	C	C	C	C	C	C	C	C	C	C	C	C	C	G	C	C	C	C	C	C	N	C	C	C	C
14085715	A/G	3	8681751	A	A	A	A	A	A	A	A	A	A	A	A	A	A	A	A	A	A	A	A	A	A	A	A	A	A	A	A	A	A	A	A	A	A	G	A	A	A	A	A	A	A	A	A	A	A
35153163	T/C	3	8712320	T	T	T	T	T	T	T	T	T	T	T	T	T	T	T	T	T	T	T	C	T	T	T	T	T	T	T	T	T	T	T	T	T	T	T	C	T	T	T	T	T	T	T	T	T	T
14082932	T/C	3	8755215	T	T	T	T	T	T	T	T	T	T	T	T	T	T	T	T	T	T	T	T	T	T	T	T	T	T	T	T	N	T	N	T	T	T	C	T	T	T	T	T	T	T	T	T	T	T
35154791	T/C	3	8755215	T	T	T	T	T	T	T	T	T	T	T	T	T	T	T	T	T	T	T	T	T	T	T	T	T	T	T	T	C	T	N	T	T	T	N	T	T	T	T	T	T	T	T	T	T	T
14076676	C/T	3	8759423	C	C	C	C	C	C	C	C	C	C	C	C	C	C	C	C	C	C	C	C	C	C	C	C	C	C	C	C	T	N	C	C	C	C	T	C	C	C	C	C	C	C	C	C	C	C
14085690	C/T	3	8773448	C	C	C	C	C	C	C	C	C	C	C	C	C	C	C	C	C	C	C	C	C	C	C	C	C	C	C	C	T	C	C	C	C	C	T	C	C	C	C	C	C	C	C	C	C	C
62464518	G	3	8882449	G	G	G	G	G	G	G	G	G	G	G	G	G	G	G	G	G	G	G	G	G	G	G	G	G	G	G	G	G	G	G	G	G	G	G	G	G	G	G	G	G	G	G	G	G	G
14084263	C/G	3	8906153	C	C	C	C	C	C	C	C	C	C	C	C	C	C	C	C	C	C	C	C	C	C	C	C	C	C	C	C	C	C	C	C	C	C	G	C	C	C	C	C	C	C	C	C	C	C
62958055	C/T	3	8933804	C	N	N	N	C	C	C	C	N	N	C	C	N	N	C	N	N	C	N	C	N	N	N	N	C	N	N	N	N	N	C	N	N	C	N	N	N	N	N	N	N	C	N	N	C	C
14082203	G	3	8943166	G	G	G	G	G	G	G	G	G	G	G	G	G	G	G	G	G	G	G	G	G	G	G	G	G	G	G	G	G	G	G	G	G	G	G	G	G	G	G	G	G	G	G	G	G	G
14086182	T/G	3	8951667	T	T	T	T	T	T	T	T	T	T	T	T	T	T	T	T	T	T	T	T	T	T	T	T	T	T	T	T	T	T	T	T	T	T	T	T	T	T	T	T	T	T	T	T	T	T
14086182	A	3	8951667	A	A	A	A	A	A	A	A	A	A	A	A	A	A	A	A	A	A	A	A	A	A	A	A	A	A	A	A	A	A	A	A	A	A	A	A	A	A	A	A	A	A	A	A	A	A
14074164	T/C	3	9041735	T	T	T	T	T	T	T	T	T	T	T	T	T	T	T	T	T	T	T	T	T	T	T	T	T	T	T	T	T	T	T	T	T	T	T	T	T	T	T	T	T	T	T	T	T	T
14074164	C/G	3	9041735	C	C	C	C	C	C	C	C	C	C	C	C	C	C	C	C	C	C	C	C	C	C	C	C	C	C	C	C	C	C	C	C	C	C	C	C	C	C	C	C	C	C	C	C	C	C
35152835	T/C	3	9075833	T	T	T	T	T	T	T	T	T	T	T	T	T	T	T	T	T	T	T	T	T	T	T	T	T	T	T	T	T	T	T	T	T	T	T	T	T	T	T	T	T	T	T	T	T	T
35153240	A/G	3	9122572	A	A	A	A	A	G	A	A	A	A	A	A	G	A	A	A	G	G	A	A	A	A	R	G	A	A	A	G	A	G	A	G	G	A	A	A	A	A	N	N	A	A	A	A	A	A
35153908	G/A	3	9462107	G	G	G	G	G	G	G	G	G	G	G	G	G	G	G	G	G	G	G	G	G	G	G	G	G	G	G	G	G	G	G	G	G	G	G	G	G	G	G	G	G	G	G	G	G	G
14085486	T/G	3	9481788	T	T	T	T	T	T	T	T	T	T	T	T	T	T	T	T	T	T	T	T	T	T	T	T	T	T	T	T	T	T	T	T	T	T	T	T	T	T	T	T	T	T	T	T	T	T
14073391	G/A	3	9491426	G	G	G	G	G	G	G	G	G	G	G	G	G	G	G	G	G	G	G	G	G	G	G	G	G	G	G	G	G	G	G	G	G	G	G	G	G	G	G	G	G	G	G	G	G	G
25364169	G/A	3	9510691	G	G	G	G	G	G	G	G	G	G	G	G	G	G	G	G	G	G	G	G	G	G	G	G	G	G	G	G	G	G	G	G	G	G	G	G	G	G	G	G	G	G	G	G	G	G
14077466	C/T	3	9663768	N	C	N	N	N	N	N	N	N	N	C	C	C	N	N	N	C	C	C	C	N	N	N	N	N	N	N	N	N	N	C	N	N	N	C	N	C	N	N	N	N	C	N	C	C	C
25362891	A/G	3	9790966	A	G	A	A	G	G	G	G	G	A	A	G	A	A	G	G	A	A	G	A	G	A	G	G	G	G	G	G	G	G	G	G	G	G	N	N	A	A	A	A	A	A	G	G	A	A
25365169	A/C	3	9792471	A	C	A	A	C	C	C	C	C	A	A	C	A	A	C	C	A	A	C	A	C	A	C	C	C	C	C	C	C	C	C	C	C	C	A	M	A	A	A	A	A	A	C	C	A	A
25366579	T/C	3	9824512	T	Y	T	T	T	T	T	T	Y	T	T	T	T	T	T	T	Y	T	T	Y	T	T	T	T	T	Y	T	T	T	T	T	T	T	T	T	Y	T	T	T	T	T	T	T	T	T	T
42774760	A/G	3	9892199	N	N	N	G	A	N	A	N	A	G	G	A	A	N	N	N	N	N	N	N	N	N	N	A	N	A	A	A	N	A	N	N	A	N	N	N	N	G	N	G	G	G	A	A	G	N
10005004	A/C	3	10070576	A	A	A	A	A	A	A	A	A	A	A	A	A	A	A	A	A	A	A	A	A	A	A	A	A	A	A	A	A	A	A	A	A	A	A	C	A	A	A	A	A	A	A	A	A	A
25354657	G/T	3	10079906	G	G	G	G	G	G	G	G	G	G	G	G	G	G	G	G	T	T	G	G	G	G	G	G	G	G	G	G	G	G	G	G	G	G	G	G	G	G	G	G	G	G	G	G	G	G
25352866	G/C	3	10111969	G	G	G	G	G	G	N	G	G	G	G	N	G	G	G	G	G	G	G	G	G	G	G	G	G	G	G	G	G	G	G	G	G	G	G	G	G	G	G	G	G	G	G	N	G	G
14063793	C/T	3	10160426	C	C	C	C	C	C	T	C	T	C	C	T	C	C	C	C	C	C	T	N	C	C	C	C	C	C	C	C	C	C	T	C	C	C	N	N	T	C	C	C	C	C	C	T	C	C
14077501	G/T	3	10167577	G	G	G	G	G	G	G	G	G	G	G	G	G	G	G	G	G	G	G	G	G	G	G	G	G	G	G	G	G	G	G	G	G	G	G	G	G	G	G	G	G	G	G	G	G	G
14076626	T/C	3	10405894	T	T	N	T	T	T	T	T	T	T	T	T	T	N	T	T	T	T	T	C	T	T	T	T	T	T	T	T	T	T	T	T	T	T	C	T	T	T	T	T	T	T	T	T	T	T
14073808	A/C	3	10409575	A	A	A	A	A	A	A	A	A	A	A	A	A	A	A	A	A	A	A	C	A	A	A	A	A	A	A	A	A	A	A	A	A	A	C	A	A	A	A	A	A	A	A	A	A	A
14082393	G/T	3	10410077	G	G	G	G	G	G	G	G	G	G	G	G	G	G	G	G	G	G	G	T	G	G	G	G	G	G	G	G	G	G	G	G	G	G	K	G	G	G	G	G	G	G	G	G	G	G
25356686	C/T	3	10451084	C	C	C	C	C	C	C	C	C	C	C	C	C	C	C	C	C	C	C	C	C	C	C	C	C	C	C	C	C	C	C	C	C	C	C	C	C	C	C	C	C	C	C	C	Y	C
14081495	C/T	3	10451150	C	C	C	C	C	C	C	C	C	C	C	C	C	C	C	C	C	C	C	C	C	C	C	C	C	C	C	C	C	C	C	C	C	C	C	C	C	C	C	C	C	C	C	C	C	C
25364614	T	3	10458261	T	T	T	T	T	T	T	T	T	T	T	T	T	T	T	T	T	T	T	T	T	T	T	T	T	T	T	T	T	T	T	T	T	T	T	T	T	T	T	T	T	T	T	T	T	T
25363365	T	3	10458421	T	T	T	T	T	T	T	T	T	T	T	T	T	T	T	T	T	T	T	T	T	T	T	T	T	T	T	T	T	T	T	T	T	T	T	T	T	T	T	T	T	T	T	T	T	T
35154685	A/T	3	10463205	A	A	A	A	A	A	A	A	A	A	A	A	A	A	A	A	A	A	A	A	A	A	A	A	A	A	A	A	A	A	A	N	A	A	A	A	A	A	A	A	A	A	A	A	A	A
35154685	A	3	10463205	A	A	A	A	A	A	A	A	A	A	A	A	A	A	A	A	A	A	A	A	A	A	A	A	A	A	A	A	A	A	A	N	A	A	A	A	A	A	A	A	A	A	A	A	A	A
35152894	T	3	10495366	T	T	T	T	T	T	T	T	T	T	T	T	T	T	T	T	T	T	T	T	T	T	T	T	T	T	T	T	T	T	T	T	T	T	T	T	T	T	T	T	T	T	T	T	T	T
25354660	A	3	10529448	A	A	A	A	A	A	A	A	A	A	A	A	A	A	A	A	A	A	A	A	A	A	A	A	A	A	A	A	A	A	A	A	A	A	A	A	A	A	A	A	A	A	A	A	A	A
25354359	C/A	3	10608502	C	C	C	C	C	C	C	C	C	C	C	C	C	C	C	C	C	C	C	C	C	C	C	C	C	C	C	C	A	C	C	C	C	C	C	C	C	C	C	C	C	C	C	C	C	C
35153917	G/C	3	10610869	G	C	N	G	G	G	G	G	C	G	C	G	G	G	G	G	G	G	N	G	G	G	G	G	G	G	G	N	G	G	G	G	N	C	G	C	G	G	G	G	G	N	G	G	C	C
14079227	C/T	3	10673543	C	T	C	C	C	C	T	C	T	C	T	T	C	C	C	C	C	C	T	T	C	C	C	C	C	C	C	C	T	C	T	C	C	T	C	T	C	C	C	C	C	T	C	C	T	T
14075631	A/C	3	10753697	A	A	A	A	A	A	A	A	A	A	A	A	A	A	A	A	A	A	N	C	A	A	A	A	A	A	A	A	N	A	A	A	A	A	C	A	A	A	A	A	A	A	A	A	A	A
35154658	T/A	3	10753697	N	N	N	N	N	N	N	N	N	N	N	N	N	N	N	N	N	N	A	T	N	N	N	N	N	N	N	N	A	N	N	N	N	N	T	N	N	N	N	N	N	N	N	N	N	N
14087178	G/A	3	10772359	G	G	G	G	G	G	G	G	G	G	G	G	G	G	G	G	G	G	G	G	G	G	G	G	G	G	G	G	G	G	G	G	G	G	G	G	G	G	G	G	G	G	G	G	G	G
14073863	A/G	3	10772795	A	A	A	A	A	A	A	A	A	A	A	A	A	A	A	A	A	A	A	A	A	A	A	A	A	A	A	A	A	A	A	A	A	A	A	A	A	A	A	A	A	A	A	A	A	A
14083610	G/A	3	10777634	G	G	G	G	G	G	G	G	G	G	G	G	G	G	G	G	G	G	G	A	G	G	G	G	G	G	G	G	G	G	G	G	G	G	A	A	G	G	G	G	G	G	G	G	G	G
14073899	C/A	3	10846588	C	C	C	C	C	C	C	C	C	C	C	C	C	C	C	C	C	C	C	C	C	C	C	C	C	C	C	C	C	C	C	C	C	C	C	C	C	C	C	C	C	C	C	C	C	C
25364127	A/G	3	10960521	A	A	A	A	A	A	A	A	A	A	A	A	A	A	A	A	A	A	A	G	A	A	A	A	A	A	A	A	A	A	A	A	A	A	A	A	A	A	A	A	A	A	A	A	A	A
14076885	T/C	3	10960587	T	N	T	T	N	T	N	N	N	T	N	N	N	T	N	N	N	N	N	T	N	T	N	N	N	N	N	N	N	N	N	N	N	N	N	N	N	T	T	T	T	N	N	T	T	N
35154779	A/G	3	10960587	G	A	G	G	A	G	A	A	A	G	A	A	A	G	A	A	A	A	A	G	A	G	A	A	A	A	A	A	A	A	A	A	A	A	A	A	A	G	G	G	G	A	A	G	R	A
35153444	G/A	3	11162766	G	G	N	G	G	G	G	G	G	N	G	G	G	G	G	G	G	G	G	A	G	G	G	G	G	G	G	G	N	G	G	N	G	G	A	A	G	N	G	G	G	G	G	G	G	G
14078287	G/A	3	11175263	G	G	G	G	N	G	G	N	G	N	G	N	G	G	N	N	G	G	G	A	N	N	N	N	N	N	N	G	N	N	N	N	N	N	N	A	N	G	N	N	G	G	N	G	G	N
14075862	T/C	3	11207544	T	T	T	T	T	T	T	T	T	T	T	T	T	T	T	T	T	T	T	T	T	T	T	T	T	T	T	T	T	T	T	T	T	T	C	T	T	T	T	T	T	T	T	T	T	T
14074413	C/T	3	11241584	C	C	C	C	T	C	C	T	C	C	C	T	C	C	T	T	C	C	C	T	T	C	T	T	Y	T	T	C	C	T	T	T	T	C	C	T	T	C	C	C	C	C	T	C	C	C
14077354	T/C	3	11293039	T	T	T	T	T	T	T	T	T	T	T	T	T	T	T	T	T	T	T	T	T	T	T	T	T	T	T	T	T	T	T	T	T	T	C	T	T	T	T	T	T	T	T	T	T	T
14074015	T/A	3	11329019	T	T	T	T	T	T	T	T	T	T	T	T	T	T	T	T	T	T	T	T	T	T	T	T	T	T	T	T	T	T	T	T	T	T	A	T	T	T	T	T	T	T	T	T	T	T
14076766	A/C	3	11351670	A	A	A	A	A	A	A	A	A	A	A	A	A	A	A	A	A	A	A	C	A	A	A	A	A	A	A	A	C	A	A	A	A	A	C	A	A	A	A	A	A	A	A	A	A	C
25353893	A/C	3	11374762	A	A	A	A	A	A	A	A	A	A	A	A	A	A	A	A	A	A	A	A	A	A	A	A	A	A	A	A	A	A	A	A	A	A	A	A	A	A	A	A	A	A	A	A	A	A
14086141	A/G	3	11375319	A	A	A	A	A	A	A	A	A	A	A	A	A	A	A	A	A	A	A	A	A	A	A	A	A	A	A	A	A	A	A	A	A	A	G	A	A	A	A	A	A	A	A	A	A	A
14083058	G/T	3	11411794	G	G	G	G	G	G	G	G	G	G	G	G	G	G	G	G	G	G	G	G	G	G	G	G	G	G	G	G	G	G	G	G	G	G	T	G	G	G	G	G	G	G	G	G	G	G
14075371	T/C	3	11411860	N	N	N	N	N	N	N	N	N	N	N	N	T	N	N	N	T	T	N	T	N	N	N	N	N	N	N	N	N	N	N	N	N	T	T	N	N	N	N	N	N	N	N	N	N	T
14075372	A/C	3	11411860	A	N	A	A	A	A	A	A	A	A	A	A	C	A	A	A	C	C	A	C	A	A	A	A	A	A	A	A	A	A	A	A	A	C	C	A	A	A	A	A	A	A	A	A	A	C
14055768	G/T	3	11447831	G	G	G	G	G	G	G	G	G	G	G	G	G	G	G	G	G	G	G	G	G	G	G	G	G	G	G	G	G	G	G	G	G	G	G	G	G	G	G	G	G	G	G	G	G	G
14082690	A/T	3	11450304	A	A	A	A	A	A	A	A	A	A	A	A	T	A	A	A	T	T	A	T	A	A	A	W	A	A	A	A	A	A	A	A	A	T	T	A	A	A	A	A	A	A	A	A	A	T
14086369	T/C	3	11456576	T	T	T	T	T	T	T	T	T	T	T	T	C	T	T	T	C	C	T	C	T	T	T	T	T	T	T	T	T	T	T	T	T	C	T	T	T	T	T	T	T	T	T	T	T	C
25360367	A/T	3	11470367	T	T	T	T	A	T	A	A	A	T	A	A	A	T	A	A	A	A	T	A	A	T	W	T	A	W	W	A	A	T	A	T	T	A	A	A	T	T	T	T	T	A	A	T	A	A
14057233	C/T	3	11477245	C	C	C	C	C	C	C	C	C	C	C	C	C	C	C	C	C	C	C	C	C	C	C	C	C	C	C	C	C	C	C	C	C	C	C	C	C	C	C	C	C	C	C	C	C	C
14077224	G/A	3	11573587	G	G	G	G	G	G	G	G	G	G	G	G	G	G	G	G	G	G	G	G	G	G	G	G	G	G	G	G	G	G	G	G	G	G	A	G	G	G	G	G	G	G	G	G	G	G
14074081	A/C	3	11573948	A	A	A	A	A	A	A	A	A	A	A	A	A	A	A	A	A	A	A	A	A	A	A	A	A	A	A	A	A	A	A	A	A	A	C	A	A	A	A	A	A	A	N	A	A	A
14074081	A/G	3	11573948	A	A	A	A	A	A	A	A	A	A	A	A	A	A	A	A	A	A	A	A	A	A	A	A	A	A	A	A	A	A	A	A	A	A	N	A	A	A	A	A	A	A	N	A	A	A
14056263	C/A	3	11624934	C	C	C	C	C	C	C	C	C	C	C	C	C	C	C	C	C	C	C	C	C	C	C	C	C	C	C	C	C	C	C	C	C	C	C	C	C	C	C	C	C	C	C	C	C	C
14076174	A/C	3	11675479	A	A	A	A	A	A	N	A	N	A	A	A	A	A	A	A	A	A	A	A	A	A	A	A	A	A	A	A	A	A	A	A	A	A	C	A	A	A	A	A	A	A	A	A	A	A
14080097	C/A	3	11716893	C	C	C	C	C	C	C	C	C	C	C	C	C	C	C	C	C	C	C	C	C	C	C	C	C	C	C	C	C	C	C	C	C	C	A	C	C	C	C	C	C	C	C	C	C	C
14074119	T/C	3	11765260	T	T	T	T	T	T	T	T	T	T	T	T	T	T	T	T	T	T	T	T	T	T	T	T	T	T	T	T	T	T	T	T	T	T	C	T	T	T	T	T	T	T	T	T	T	T
42774837	C/A	3	11765260	C	C	C	C	C	C	C	C	C	C	C	C	C	C	C	C	C	C	C	C	C	C	C	C	C	C	C	C	C	C	C	C	C	C	N	C	C	C	C	C	C	C	C	C	C	C
14083779	T/C	3	11800429	T	T	T	T	T	T	T	T	T	T	T	T	T	T	T	T	T	T	T	T	T	T	T	T	T	T	T	T	T	T	T	T	T	T	C	T	T	T	T	T	T	T	T	T	T	T
14086086	T/C	3	11805787	T	T	T	T	T	T	T	T	T	T	T	T	T	T	T	T	T	T	T	T	T	T	T	T	T	T	T	T	T	T	T	T	T	T	C	T	T	T	T	T	T	T	T	T	T	T
35155152	C/T	3	11805787	C	C	C	C	C	C	C	C	C	C	C	C	C	C	C	C	C	C	C	C	C	C	C	C	C	C	C	C	C	C	Y	C	C	C	N	C	C	C	C	C	C	C	C	C	C	C
14086650	G/A	3	11877272	G	G	G	G	G	G	G	G	G	G	G	G	G	G	G	G	G	G	G	G	G	G	G	G	G	G	G	G	G	G	G	G	G	G	A	G	G	G	G	G	G	G	G	G	G	G
14079361	C/T	3	11941428	C	C	C	C	C	C	C	C	C	C	C	C	T	C	C	C	T	T	C	T	C	C	C	C	C	C	C	C	C	C	C	C	C	C	T	C	C	C	C	C	C	C	C	C	C	C
62469893	A/G	3	12028534	R	A	R	R	A	A	A	A	A	R	A	A	A	R	A	A	N	A	A	A	A	R	A	A	A	A	A	A	A	A	A	A	A	A	A	A	A	R	R	R	R	A	A	A	A	A
25365989	T/C	3	12265760	T	C	T	T	T	T	T	T	T	T	T	T	C	T	T	T	C	C	T	C	T	T	T	T	T	T	T	T	C	T	T	T	T	T	C	C	T	T	T	T	T	T	T	T	T	T
14086343	A/G	3	12303940	A	A	A	A	A	A	A	A	A	A	A	A	A	A	A	A	A	A	A	G	A	A	A	A	A	A	A	A	A	A	A	A	A	A	G	A	A	A	A	A	A	A	A	A	A	N
14086343	G	3	12303940	G	G	G	G	G	G	G	G	G	G	G	G	G	G	G	G	G	G	G	N	G	G	G	G	G	G	G	G	G	G	G	G	G	G	N	G	G	G	G	G	G	G	G	G	G	N
14076042	T	3	12331769	T	T	T	T	T	T	T	T	T	T	T	T	T	T	T	T	T	T	T	N	T	T	T	T	T	T	T	T	T	T	T	T	T	T	N	T	T	T	T	T	T	T	T	T	T	T
25355633	C	3	12358500	C	C	C	C	C	C	C	C	C	C	C	C	C	C	C	C	C	C	C	C	C	C	C	C	C	C	C	C	C	C	C	C	C	C	C	C	C	C	C	C	C	C	C	C	C	C
14082492	C	3	12364808	C	C	C	C	C	C	C	C	C	C	C	C	C	C	C	C	C	C	C	C	C	C	C	C	C	C	C	C	C	C	C	C	C	C	C	C	C	C	C	C	C	C	C	C	C	C
10012036	C/T	3	12435158	C	T	C	C	C	C	C	C	N	C	C	N	N	C	C	C	N	N	C	C	C	C	C	C	C	C	C	C	T	C	N	C	C	C	C	C	C	C	C	C	C	C	C	C	C	C
14086009	A/G	3	12435158	A	N	A	A	A	A	A	A	G	A	A	G	G	A	A	A	G	G	A	A	A	A	A	A	A	A	A	A	N	A	G	A	A	A	A	A	A	A	A	A	A	A	A	A	A	A
14085271	C/T	3	12438232	C	C	C	C	C	C	C	C	N	C	C	C	N	C	C	C	N	N	C	C	C	C	C	C	C	C	C	C	C	C	N	C	C	C	C	C	C	C	C	C	C	C	C	C	C	C
14074521	A	3	12438309	A	A	A	A	A	A	A	A	N	A	A	A	N	A	A	A	N	N	A	A	A	A	A	A	A	A	A	A	A	A	N	A	A	A	A	A	A	A	A	A	A	A	A	A	A	A
14077001	G/A	3	12452084	G	G	G	G	G	G	G	G	G	G	G	G	G	G	G	G	G	G	G	G	G	G	G	G	G	G	G	G	G	G	G	G	G	G	A	G	G	G	G	G	G	G	G	G	G	G
14074116	T/A	3	12454177	T	T	T	T	T	T	T	T	T	T	T	T	T	T	T	T	T	T	T	T	T	T	T	T	T	T	T	T	T	T	T	T	T	T	A	T	T	T	T	T	T	T	T	T	T	T
14063743	A/T	3	12495392	A	A	A	A	A	A	A	A	A	A	A	A	A	A	A	A	A	A	A	N	A	A	A	A	A	A	A	A	A	A	A	A	A	N	N	A	A	A	A	A	A	A	A	A	N	A
14083483	A/C	3	12496167	A	A	A	A	A	A	A	A	A	A	A	A	A	A	A	A	A	A	A	C	A	A	A	A	A	A	A	A	A	A	A	A	A	A	C	A	A	A	A	A	A	A	A	A	A	A
14062840	G/A	3	12496285	G	G	G	G	G	G	G	G	G	G	G	G	G	G	G	G	G	G	G	N	G	G	G	G	G	G	G	G	G	G	G	G	G	G	N	G	G	G	G	G	R	G	G	G	G	G
14074646	C/T	3	12499389	C	C	C	C	C	C	C	C	C	C	C	C	C	C	C	C	C	C	C	T	C	C	C	C	C	C	C	C	C	C	C	C	C	C	T	C	C	C	C	C	C	C	C	C	C	C
14076674	T/A	3	12626273	T	T	T	T	T	T	T	T	T	T	T	T	T	T	T	T	T	T	T	A	T	T	T	T	T	T	T	T	T	T	T	T	T	T	A	T	T	T	T	T	T	T	T	T	T	T
14069478	A/G	3	12673426	A	N	A	A	A	A	A	A	A	A	A	A	A	A	A	A	A	A	A	A	A	A	A	A	A	A	A	A	A	A	A	A	A	A	A	A	A	A	A	A	A	A	A	A	A	A
14078134	C/G	3	12703672	C	G	C	C	C	C	C	G	G	C	N	C	C	N	C	C	C	C	C	C	C	N	C	C	C	C	C	C	G	C	N	C	C	C	N	N	C	N	C	C	C	N	C	C	N	N
14074599	T/A	3	12763593	T	A	T	T	T	T	T	A	W	T	A	T	T	T	T	T	T	T	T	T	T	T	T	T	T	T	T	T	A	T	A	T	T	T	T	A	T	T	T	T	T	A	T	T	A	T
62457811	C/T	3	12825382	C	C	C	C	C	C	C	C	N	C	C	C	C	C	C	C	C	C	C	C	C	C	C	C	C	C	C	C	C	C	N	C	C	C	C	C	C	C	C	C	C	C	C	C	C	C
14086186	A/G	3	12826736	A	A	A	A	A	A	A	A	A	A	R	A	A	A	A	A	A	A	A	G	A	A	A	A	A	A	A	A	A	A	A	A	A	A	G	A	A	A	A	A	A	A	A	A	A	A
14078829	G/A	3	12872179	G	G	G	G	G	G	G	G	G	G	G	G	G	G	G	G	G	G	G	A	G	G	G	G	G	G	G	G	G	G	G	G	G	G	A	G	G	G	G	G	G	G	G	G	G	G
14076312	T/C	3	12880422	T	T	T	T	T	T	T	T	T	T	T	T	T	T	T	T	T	T	T	C	T	T	T	T	T	T	T	T	T	T	T	T	T	T	C	T	T	T	T	T	T	T	T	T	T	T
35154052	T/G	3	12906482	T	T	T	T	T	T	T	T	T	T	T	T	T	T	T	T	T	T	T	G	T	T	T	T	T	T	T	T	T	T	T	T	T	N	G	N	T	T	T	T	T	T	T	T	T	T
14087573	T	3	13069243	T	N	T	T	N	N	N	N	N	T	T	N	N	T	N	N	N	N	N	N	N	T	N	N	N	N	N	N	N	N	N	N	N	N	N	N	T	T	T	T	T	N	N	N	T	T
25366918	C	3	13069243	C	C	C	C	C	C	C	C	C	C	C	C	C	C	C	C	C	C	C	N	C	C	C	C	C	C	C	C	C	C	C	C	C	C	N	C	C	C	C	C	C	C	C	C	C	C
25366919	G/A	3	13069243	G	G	G	G	G	G	G	G	G	G	G	G	G	G	G	G	G	G	G	N	G	G	G	G	G	G	G	G	G	G	G	G	G	G	N	G	G	G	G	G	G	G	G	G	G	G
14074473	T/C	3	13096952	T	T	T	T	T	T	T	T	T	T	T	T	T	T	T	T	T	T	T	C	T	T	T	T	T	T	T	T	T	T	T	T	T	T	C	T	T	T	T	T	T	T	T	T	T	T
14077023	A/G	3	13099605	A	A	A	A	A	A	A	A	A	A	A	A	A	A	A	A	A	A	A	R	A	A	A	A	A	A	A	A	A	A	A	A	A	A	R	R	A	A	A	A	A	A	A	A	A	A
14054572	G/C	3	13106463	G	G	G	G	G	G	G	G	G	G	G	G	G	G	G	G	G	G	G	N	G	G	G	G	G	G	G	G	G	G	G	G	G	G	N	G	G	G	G	G	G	G	G	G	G	G
14075822	A/C	3	13108854	A	A	A	A	A	A	A	A	A	A	A	A	A	A	A	A	A	A	A	C	A	A	A	A	A	A	A	A	A	A	A	A	A	A	C	A	A	A	A	A	A	A	A	A	A	A
14075823	T	3	13108854	T	T	T	T	T	T	T	T	T	T	T	T	T	T	T	T	T	T	T	N	T	T	T	T	T	T	T	T	T	T	T	T	T	T	N	T	T	T	T	T	T	T	T	T	T	T
14075354	T/C	3	13133745	T	T	T	T	T	T	T	T	T	T	T	T	T	T	T	T	T	T	T	C	T	T	T	T	T	T	Y	T	T	T	T	T	T	T	C	T	T	T	T	T	T	T	T	T	T	T
14082897	C/T	3	13148630	C	C	C	C	C	C	C	C	C	C	C	C	C	C	C	C	C	C	C	T	C	C	C	C	C	C	C	C	C	C	C	C	C	C	T	C	C	C	C	C	C	C	C	C	C	C
35153125	A/G	3	13148982	A	A	A	A	A	A	A	A	A	A	A	A	A	A	A	A	A	A	A	N	N	A	N	A	A	A	A	A	A	A	A	A	A	N	G	A	A	A	A	A	A	A	A	A	A	A
14074720	A/G	3	13181804	A	A	A	A	A	A	A	A	A	A	A	A	A	A	A	A	A	A	A	G	A	A	A	A	A	A	A	A	A	A	A	A	A	A	G	A	A	A	A	A	A	A	A	A	A	A
35153830	A/G	3	13385663	A	A	A	A	A	A	A	A	A	A	A	A	A	A	A	A	A	A	A	N	A	A	A	A	A	A	A	A	A	N	A	A	A	A	N	A	A	A	A	A	A	A	A	A	N	A
14085200	T/C	3	13395655	T	T	T	T	T	T	T	T	T	T	T	T	T	T	T	T	T	T	T	C	T	T	T	T	T	T	T	T	T	T	T	T	T	T	T	T	T	T	T	T	T	T	T	T	T	T
14074146	T/C	3	13398361	T	T	T	T	T	T	T	T	T	T	T	T	T	T	T	T	T	T	T	C	T	T	T	T	T	T	T	T	T	T	T	T	T	T	T	T	T	T	T	T	T	T	T	T	T	T
35153870	G/C	3	13606486	G	G	G	G	G	G	G	G	G	G	G	G	G	G	G	G	G	G	G	C	G	G	G	G	G	G	G	G	G	G	G	G	G	N	G	G	G	G	G	G	G	G	G	G	G	G
25363288	A/G	3	13617821	A	A	A	A	A	A	A	A	A	A	A	A	A	A	A	A	A	A	A	G	A	A	A	A	A	A	A	A	A	A	A	A	A	A	A	A	A	A	A	A	A	A	A	A	A	A
35152750	T/C	3	13670000	T	Y	T	T	T	T	N	T	T	T	T	N	T	T	T	T	N	T	T	C	N	T	T	T	T	T	T	T	T	T	T	T	T	N	C	T	T	N	T	T	T	T	T	T	N	T
35153383	A/T	3	13795694	A	A	A	A	A	A	N	A	A	A	A	N	A	A	A	A	A	N	A	T	A	A	A	A	A	A	N	A	A	A	N	A	A	A	T	A	A	A	A	A	A	A	N	A	A	A
35154580	T/C	3	13804141	T	T	T	T	T	T	T	T	T	T	T	T	T	T	T	T	T	T	T	N	T	T	T	T	T	T	T	T	T	T	T	T	N	T	N	T	T	T	T	T	T	T	T	T	T	T
35154582	A/C	3	13804141	A	A	A	A	A	A	A	A	A	A	A	A	A	A	A	A	A	A	A	N	A	A	A	A	A	A	A	A	A	A	A	A	N	A	N	A	A	A	A	A	A	A	A	A	A	A
25355090	A/C	3	13806089	A	A	A	A	A	A	A	A	A	A	A	A	A	A	A	A	A	A	A	N	A	A	A	A	A	A	A	A	A	A	A	A	A	A	N	A	A	A	A	A	A	A	A	A	A	A
14083441	A/G	3	13918883	N	N	N	N	N	N	N	N	N	N	N	N	N	N	N	N	N	N	N	A	N	N	N	N	N	N	N	N	N	N	N	N	N	N	A	N	N	N	N	N	N	N	N	N	N	N
14083442	C/A	3	13918883	N	N	N	N	N	N	N	N	N	N	N	N	N	N	N	N	N	N	N	C	N	N	N	N	N	N	N	N	N	N	N	N	N	N	C	N	N	N	N	N	N	N	N	N	N	N
35155131	G/A	3	13918949	G	G	G	G	G	G	G	G	G	G	G	G	G	G	G	G	N	G	G	N	G	G	G	G	G	G	G	G	G	G	G	G	G	G	N	G	G	G	G	G	G	G	G	G	G	G
14087893	G/C	3	14007496	G	G	G	G	G	G	G	G	G	G	G	G	G	G	G	G	G	G	G	N	G	G	G	G	G	G	G	G	S	G	G	G	G	G	N	G	G	G	G	G	G	G	G	G	G	G
42216069	A/G	3	14007496	R	A	A	A	A	A	A	A	A	A	A	A	A	R	A	A	A	A	A	G	A	A	A	A	A	A	A	A	A	A	A	A	A	A	G	A	A	A	A	A	A	A	A	A	A	A
14087895	G/A	3	14027416	G	G	G	G	G	G	G	G	G	G	G	G	G	G	G	G	G	G	G	A	G	G	G	G	G	G	G	G	G	G	G	G	G	G	A	G	G	G	G	G	G	G	G	G	G	G
14087895	C/A	3	14027416	C	C	C	C	C	C	C	C	C	C	C	C	C	C	C	C	C	C	C	N	C	C	C	C	C	C	C	C	C	C	C	C	C	C	N	C	C	C	C	C	C	C	C	C	C	C
14087895	G/T	3	14027416	G	G	G	G	G	G	G	G	G	G	G	G	G	G	G	G	G	G	G	N	G	G	G	G	G	G	G	G	G	G	G	G	G	G	N	G	G	G	G	G	G	G	G	G	G	G
14085260	C/A	3	14032579	C	C	C	C	C	C	C	C	C	C	C	C	C	C	C	C	C	C	C	N	C	C	C	C	C	C	C	C	C	C	C	C	C	C	A	C	C	C	C	C	C	C	C	C	C	C
14087892	T/G	3	14140727	K	K	K	K	K	K	K	K	K	K	K	G	K	K	K	K	K	K	G	T	K	K	K	K	K	K	K	G	G	K	K	K	K	K	T	G	G	K	K	K	K	K	K	K	K	K
14087892	G/A	3	14140727	G	G	G	G	G	G	G	G	G	G	G	G	G	G	G	G	G	G	G	A	G	G	G	G	G	G	G	G	G	G	G	G	G	G	A	G	G	G	G	G	G	G	G	G	G	G
14081925	A/G	3	14151911	A	A	A	A	A	A	A	A	A	A	A	A	A	A	A	A	A	A	A	G	A	A	A	A	A	A	A	A	A	A	A	A	A	A	G	A	A	A	A	A	A	A	A	A	A	A
14081925	C/T	3	14151911	C	C	C	C	C	C	C	C	C	C	C	C	C	C	C	C	C	C	C	N	C	C	C	C	C	C	C	C	C	C	C	C	C	C	N	C	C	C	C	C	C	C	C	C	C	C
14086714	T/C	3	14158413	T	T	T	T	T	T	T	T	T	T	T	T	T	T	T	T	T	T	T	C	T	T	T	T	T	T	T	T	T	T	T	T	T	T	C	T	T	T	T	T	T	T	T	T	T	T
14082048	G/C	3	14173057	G	G	G	G	G	G	G	G	G	G	G	G	G	G	G	G	G	G	G	G	G	G	G	G	G	G	G	G	G	G	G	G	G	G	G	G	G	G	G	G	G	G	G	G	G	G
35154647	G/A	3	14247014	R	R	R	R	R	R	R	G	R	R	G	R	R	R	R	R	R	R	R	N	R	R	R	R	R	R	A	A	R	R	R	N	R	G	N	R	R	R	R	R	R	G	R	R	G	R
14079539	A/T	3	14247080	W	W	W	W	W	W	W	A	W	W	A	W	W	W	W	W	W	W	W	N	W	W	W	W	W	W	W	W	W	W	W	W	W	A	T	W	W	W	W	W	W	A	W	W	A	W
14085259	T/A	3	14355946	T	T	T	T	T	T	T	T	T	T	T	T	T	T	T	T	T	T	T	T	T	T	T	T	T	T	T	T	T	T	T	T	T	T	A	T	T	T	T	T	T	T	T	T	T	T
35153600	C/T	3	14485905	C	C	C	C	N	C	C	C	N	C	C	C	C	C	C	C	C	C	C	C	C	C	N	C	C	C	C	C	C	C	C	N	C	C	C	C	C	C	C	C	C	C	C	C	C	C
25356151	C/T	3	14551123	C	C	C	C	C	C	C	C	C	C	C	C	C	C	C	C	C	C	C	C	C	C	C	C	C	C	C	C	C	C	C	C	C	C	C	C	C	C	C	C	C	C	C	C	C	C
14074580	T/G	3	14551189	T	T	T	T	T	T	T	T	T	T	T	T	T	T	T	T	T	T	T	G	T	T	T	T	T	T	T	T	T	T	T	T	T	T	G	T	T	T	T	T	T	T	T	T	T	T
14078938	T/C	3	14573581	T	T	T	T	T	T	T	T	T	T	T	T	T	T	T	T	T	T	T	C	T	T	T	T	T	T	T	T	T	T	T	T	T	T	T	T	T	T	T	T	T	T	T	T	T	T
14074258	T/G	3	14591586	T	T	T	T	T	T	T	T	T	T	T	T	T	T	T	T	T	T	T	G	T	T	T	T	T	T	T	T	T	T	T	T	T	T	G	T	T	T	T	T	T	T	T	T	T	T
14085408	A/G	3	14624395	A	A	A	A	A	A	A	A	A	A	A	A	A	A	A	A	A	A	A	N	A	A	A	A	A	A	A	A	A	A	A	A	A	A	N	A	A	A	A	A	A	A	A	A	A	A
25364166	G/A	3	14624395	G	G	G	G	G	G	G	G	G	G	G	G	G	G	G	G	G	G	G	A	G	G	G	G	G	G	G	G	G	G	G	G	G	G	N	G	G	G	G	G	G	G	G	G	G	G
14077062	A/G	3	14701744	A	A	A	A	A	A	A	A	A	A	A	A	A	A	A	A	A	A	A	G	A	A	A	N	A	A	N	A	G	A	N	A	A	A	G	G	A	A	A	A	A	A	A	A	A	A
14086719	C/G	3	14707436	C	C	C	C	C	C	C	C	C	C	C	C	C	C	C	C	C	C	C	C	C	C	C	C	C	C	C	C	C	C	C	C	C	C	G	C	C	C	C	C	C	C	C	C	C	C
35154714	T/C	3	14748173	T	T	T	T	T	T	T	T	T	T	T	T	N	T	T	T	N	N	T	C	T	T	T	T	T	T	T	T	T	T	T	T	T	T	T	T	T	T	T	T	T	T	T	T	T	T
35154714	C/T	3	14748173	C	C	C	C	C	C	C	C	C	C	C	C	T	C	C	C	T	T	C	N	C	C	C	C	C	C	C	C	C	C	C	C	C	C	C	C	C	C	C	C	C	C	C	C	C	C
35153811	G/T	3	14773097	G	G	G	G	G	G	G	G	G	G	G	G	G	G	G	G	G	G	G	G	G	G	G	G	G	G	G	G	G	G	G	G	G	G	G	G	G	G	G	G	G	G	G	G	G	G
14083833	G/A	3	14776392	G	G	G	G	G	G	G	G	G	G	G	G	G	G	G	G	G	G	G	A	G	G	G	G	G	G	G	G	G	G	G	G	G	G	A	R	G	G	G	G	G	G	G	G	G	G
14075112	A/G	3	14809241	A	A	A	A	A	A	A	A	A	A	A	A	A	A	A	A	A	A	A	A	A	A	A	A	A	A	A	A	A	A	A	A	A	A	G	G	A	A	A	A	A	A	A	A	A	A
14074405	T/C	3	14809489	T	T	T	T	T	T	T	T	T	T	T	T	T	T	T	T	T	T	T	C	T	T	T	T	T	T	T	T	T	T	T	T	T	T	T	T	T	T	T	T	T	T	T	T	T	T
35155280	C/T	3	14882700	C	C	N	C	C	C	C	C	C	N	C	C	C	C	C	C	C	C	C	N	C	C	C	C	C	C	C	N	C	C	N	C	C	C	N	C	C	C	C	C	C	C	C	C	C	N
35153646	G/C	3	14998625	G	G	G	G	G	G	G	G	G	G	G	G	G	G	G	G	G	G	G	N	G	G	G	G	G	G	G	G	G	G	G	G	G	G	N	C	G	G	G	G	G	G	G	G	G	G
14073770	G/A	3	15201801	G	G	G	G	G	G	G	G	G	G	G	G	G	G	G	G	G	G	G	A	G	G	G	G	G	G	G	G	G	G	G	G	G	G	G	G	G	G	G	G	G	G	G	G	G	G
14078228	G/A	3	15213275	G	G	G	G	G	G	G	G	G	G	G	G	G	G	G	G	G	G	G	N	G	G	G	G	G	G	G	G	G	G	G	G	G	G	A	G	G	G	G	G	G	G	G	G	G	G
28497735	C/A	3	15267996	C	C	C	C	C	C	C	C	C	C	C	C	C	C	C	C	C	C	C	N	C	C	C	C	C	C	C	C	C	C	C	C	C	C	M	C	C	C	C	C	C	C	C	C	C	C
14082750	C/T	3	15271540	C	C	C	C	C	C	C	N	C	C	N	C	C	C	C	C	C	C	C	T	C	C	C	C	C	C	C	C	C	C	C	C	C	C	C	C	C	C	C	C	C	N	C	C	N	C
14084835	A/G	3	15271606	A	A	A	A	A	A	A	G	A	A	G	A	A	A	A	A	A	A	A	A	A	A	A	A	A	A	A	A	A	A	A	A	A	A	N	A	A	A	A	A	A	G	A	A	G	A
14084835	A/G	3	15271606	A	A	A	A	A	A	A	N	A	A	N	A	A	A	A	A	A	A	A	A	A	A	A	A	A	A	A	A	A	A	A	A	A	A	G	A	A	A	A	A	A	N	A	A	N	A
14084835	C/T	3	15271606	C	C	C	C	C	C	C	N	C	C	N	C	C	C	C	C	C	C	C	C	C	C	C	C	C	C	C	C	C	C	C	C	C	C	N	C	C	C	C	C	C	N	C	C	N	C
35151584	A	3	15281432	A	A	A	A	A	A	A	N	A	A	N	A	A	A	A	A	A	A	A	N	A	A	A	A	A	A	A	A	A	A	A	A	A	A	N	A	A	A	A	A	A	N	A	A	N	A
14079825	T/A	3	15315976	T	T	T	T	T	T	T	T	T	T	T	T	T	T	T	T	T	T	T	W	T	T	T	T	T	T	T	T	T	T	T	T	T	T	T	T	T	T	T	T	T	T	T	T	T	T
14087053	C/A	3	15551472	C	C	C	C	C	C	C	C	C	C	C	C	C	C	C	C	C	C	C	C	C	C	C	C	C	C	C	C	C	C	C	C	C	C	C	C	C	C	C	C	C	C	C	C	C	C
14074019	A/G	3	15551538	A	G	A	A	G	G	A	G	A	A	G	A	G	A	G	G	G	G	A	A	G	A	G	G	G	G	G	A	A	G	A	G	G	G	A	A	A	N	A	A	A	G	G	A	G	G
14074835	C/T	3	15557118	C	C	C	C	C	C	C	C	C	C	C	C	C	C	C	C	C	C	C	C	C	C	C	C	C	C	C	C	C	C	C	C	C	C	C	C	C	C	C	C	C	C	C	C	C	C
14076252	G/A	3	15557184	G	A	N	G	A	A	G	A	G	G	A	G	A	G	A	A	A	A	G	G	A	G	A	A	A	A	A	G	G	A	G	A	A	A	G	G	G	G	G	G	G	A	A	G	A	A
14079912	C/G	3	15632428	C	C	C	C	C	C	C	C	C	C	C	C	C	C	C	C	C	C	C	C	C	C	C	C	C	C	C	C	C	C	C	C	C	C	C	C	C	C	C	C	C	C	C	C	C	C
14077010	A/G	3	15643411	A	A	A	A	A	A	A	A	A	A	A	A	A	A	A	A	A	A	A	A	A	A	A	A	A	A	A	A	A	A	A	A	A	A	A	A	A	A	A	A	A	A	A	A	A	A
14074301	G/C	3	15673991	G	G	G	G	G	G	C	G	G	G	G	N	G	G	G	G	G	G	C	C	G	G	G	G	G	S	G	C	C	G	C	C	C	G	C	C	C	G	G	G	G	G	G	C	G	G
35152813	A/G	3	15712739	A	A	A	A	A	A	G	A	A	A	A	G	A	A	A	A	A	A	G	G	A	A	A	A	R	R	A	G	G	A	G	G	G	A	G	N	G	A	A	A	A	A	A	G	A	A
14073769	G/A	3	15742278	G	G	G	G	G	G	A	G	G	G	G	A	G	G	G	G	G	G	A	A	G	G	G	G	G	R	G	A	A	G	A	A	A	G	A	A	A	G	G	G	G	G	G	A	G	G
14082610	C/A	3	15896549	C	C	C	C	C	C	C	C	C	C	C	C	C	C	C	C	C	C	C	A	C	C	C	C	C	C	C	C	C	C	C	C	C	C	A	A	C	C	C	C	C	C	C	C	C	C
14086004	T/C	3	16036212	T	T	T	T	T	T	T	T	T	T	T	T	T	T	T	T	T	T	T	C	T	T	T	T	T	T	T	T	T	T	T	T	T	T	C	C	T	T	T	T	T	T	T	T	T	T
62448372	T/A	3	16141289	T	T	T	T	T	T	T	T	T	T	T	T	T	T	T	T	T	T	T	T	T	T	T	T	T	T	T	T	T	T	T	T	T	T	T	T	T	T	T	T	T	T	T	T	T	T
14076854	C/G	3	16471728	C	C	C	C	C	C	C	C	C	C	C	C	C	C	C	C	C	C	C	G	C	C	C	C	C	C	C	C	C	C	C	C	C	C	C	C	C	C	C	C	C	C	C	C	C	C
14086877	C/T	3	16760896	C	C	C	C	C	C	C	C	C	C	C	C	C	C	C	C	C	C	C	T	C	C	C	C	C	C	C	C	C	C	C	C	C	C	C	C	C	C	C	C	C	C	C	C	C	C
14086877	A/G	3	16760896	A	A	A	A	A	A	A	A	A	A	A	A	A	A	A	A	A	A	A	R	A	A	A	A	A	A	A	A	A	A	A	A	A	A	A	A	A	A	A	A	A	A	A	A	A	A
14057650	G/A	3	16839191	G	G	G	G	G	G	N	G	G	G	G	G	N	G	G	G	N	N	N	N	G	G	G	N	N	G	G	G	G	G	N	G	G	G	G	N	N	G	G	G	N	G	G	G	G	G
25363857	G	3	17524889	G	G	G	G	G	G	G	G	G	G	G	G	G	G	G	G	G	G	G	G	G	G	G	G	G	G	G	G	G	G	G	G	G	G	G	G	G	G	G	G	G	G	G	G	G	G
42215386	A/G	3	17525692	A	G	A	A	A	A	A	A	A	A	A	A	A	A	A	A	A	A	A	A	A	A	A	A	A	A	A	A	A	A	A	A	A	A	A	A	A	A	A	A	A	A	A	A	A	A
25358838	C	3	17563332	C	C	C	C	C	C	C	C	C	C	C	C	C	C	C	C	C	C	C	C	C	C	C	C	C	C	C	C	C	C	C	C	C	C	C	C	C	C	C	C	C	C	C	C	C	C
35153375	T/A	3	17780049	T	A	T	T	T	A	T	T	T	T	T	T	A	T	T	T	A	T	T	T	T	T	T	T	T	T	T	T	T	T	T	T	T	T	A	T	T	T	T	T	T	T	T	T	N	T
14085044	G/C	3	17984192	G	G	G	G	G	G	G	G	G	G	G	G	G	G	G	G	G	G	G	G	G	G	G	G	G	G	G	G	G	G	G	G	G	G	G	G	G	G	G	G	G	G	G	G	G	G
14077338	C/A	3	18037326	C	C	C	C	C	C	C	C	C	C	C	C	C	C	C	C	C	C	C	C	C	C	C	C	C	C	C	C	C	C	C	C	C	C	C	C	C	C	C	C	C	C	C	C	C	C
35152922	T/C	3	18038487	T	T	T	T	T	T	T	T	N	T	T	N	T	T	T	T	T	T	N	T	T	T	T	T	T	T	T	T	T	T	T	T	T	T	T	T	T	T	T	T	T	T	T	N	T	T
14079593	A/G	3	18064563	A	A	A	A	A	A	A	A	A	A	A	A	A	A	A	A	A	A	A	A	A	A	A	A	A	A	A	A	A	A	A	A	A	A	A	A	A	A	A	A	A	A	A	A	A	A
10000813	T/C	3	18202320	T	C	T	T	N	T	N	T	N	T	T	N	T	N	N	N	T	T	N	T	N	T	N	T	N	N	N	N	N	T	N	N	N	N	T	T	T	N	T	T	T	T	N	N	T	T
62459072	C/T	3	18220516	C	C	C	C	C	C	C	C	C	C	C	C	C	C	C	C	C	C	C	C	C	C	C	C	C	C	C	C	C	C	C	C	C	C	C	C	C	C	C	C	C	C	C	C	Y	C
28497996	A/T	3	18440748	A	T	A	A	A	T	A	A	A	A	A	A	T	A	A	A	T	T	A	A	A	A	A	A	A	A	A	A	A	A	A	A	A	A	A	T	A	A	A	A	A	A	A	A	A	A
62465483	G/C	3	18465393	G	G	G	G	G	G	G	G	G	G	G	G	G	G	G	N	G	G	G	G	G	G	G	G	G	G	G	G	G	G	G	G	G	G	G	C	G	G	N	G	G	G	N	G	G	G
35155321	C/T	3	18533925	C	Y	C	C	C	C	C	C	Y	C	C	C	C	C	C	C	C	C	C	C	C	C	C	C	C	C	C	Y	C	C	C	Y	Y	C	C	C	C	C	C	C	C	C	Y	C	Y	C
14086749	T/C	3	18540309	T	C	T	T	T	C	C	T	C	T	T	T	C	T	T	T	C	C	T	T	T	T	T	T	T	T	T	T	T	T	C	T	T	C	C	C	C	T	T	T	T	T	T	C	T	T
14054420	T/A	3	18545321	T	T	T	T	A	T	T	T	T	T	T	T	T	T	A	A	T	T	T	T	A	T	A	T	A	W	A	T	T	T	T	T	T	T	T	T	T	T	T	T	T	T	A	T	T	T
25356702	T	3	18749673	T	T	T	T	T	T	T	T	T	T	T	T	T	T	T	T	T	T	T	T	T	T	T	T	T	T	T	T	T	T	T	T	T	T	T	T	T	T	T	T	T	T	T	T	T	T
62448879	C/G	3	18849540	C	C	C	C	C	G	C	C	C	C	C	C	C	C	C	C	C	C	C	C	C	C	C	C	C	C	C	C	C	C	C	C	C	C	C	C	C	C	C	C	C	C	C	C	C	C
25353214	C/A	3	18967336	C	C	C	C	C	C	C	C	C	C	C	C	C	C	C	C	C	C	C	C	C	C	C	C	C	C	C	C	C	C	C	C	C	C	A	C	C	C	C	C	M	C	C	C	C	C
28202976	A/T	3	19043139	W	N	N	N	T	T	T	N	N	N	N	A	W	T	T	T	N	N	N	A	T	T	W	A	T	T	T	N	T	N	N	T	N	A	T	N	N	N	N	N	T	N	T	T	N	N
14074866	A/G	3	19088061	A	A	A	A	A	A	A	A	A	A	A	A	A	A	A	A	A	A	A	A	A	A	A	A	A	A	A	A	A	A	A	A	A	A	A	A	A	A	A	A	A	A	A	A	A	G
35152624	T/A	3	19322160	T	T	T	T	T	T	T	T	T	T	T	T	T	T	T	T	T	T	T	T	T	T	T	T	T	T	T	T	T	T	T	T	T	T	T	T	T	T	T	T	T	T	T	T	T	T
25356790	C	3	19357907	C	C	C	C	C	C	C	C	C	C	C	C	C	C	C	C	C	C	C	C	C	C	C	C	C	C	C	C	C	C	C	C	C	C	C	C	C	C	C	C	C	C	C	C	C	C
42215650	T/G	3	19360064	T	T	N	T	T	T	T	T	T	T	T	T	T	T	T	T	T	T	T	T	T	T	T	T	T	T	T	T	T	T	T	N	T	T	T	T	T	T	T	T	T	T	N	T	T	T
14077205	G/A	3	19792963	G	G	G	G	G	A	G	G	G	G	G	G	R	G	G	G	A	A	G	A	G	G	G	G	G	G	G	G	G	G	G	G	G	G	G	G	A	G	G	G	G	G	G	G	G	A
14076424	T/C	3	19889653	T	T	T	T	T	C	T	T	T	T	T	T	C	T	T	T	C	C	T	C	T	T	T	T	T	T	T	T	T	T	T	T	T	T	C	C	C	T	T	T	T	T	T	T	T	C
14073476	T/C	3	20097107	T	T	T	T	T	C	T	T	T	T	T	T	C	T	T	T	C	C	T	C	T	T	T	T	T	T	T	T	T	T	T	T	T	T	T	T	C	T	T	T	T	T	T	T	T	C
25365970	C/G	3	20391901	C	C	C	C	C	G	C	C	C	C	C	C	G	C	C	C	G	G	C	C	C	C	C	C	C	C	C	C	C	C	C	C	C	C	C	C	G	C	C	C	C	C	C	C	C	C
10012691	C/T	3	20397012	C	C	C	C	C	C	C	C	C	C	C	C	C	C	C	C	C	N	C	C	C	C	C	C	C	C	C	C	C	C	C	C	C	C	C	C	N	C	C	C	C	C	C	C	C	C
14086383	T/C	3	20418987	T	T	T	T	T	T	T	T	T	T	T	T	T	T	T	T	T	T	T	Y	T	T	T	T	T	T	T	T	T	T	T	T	T	T	Y	T	T	T	T	T	T	T	T	T	T	T
14077056	C/G	3	20546033	C	C	C	C	C	C	C	C	C	C	C	C	C	C	C	C	C	C	C	C	C	C	C	C	C	C	C	C	C	C	C	N	C	N	C	C	C	C	C	C	C	C	C	C	C	C
62470420	C/T	3	20546099	C	C	C	C	C	C	C	C	C	C	C	C	C	C	C	C	C	C	C	C	C	C	N	C	C	C	C	C	C	C	C	C	N	C	C	C	C	C	C	C	C	C	C	C	C	C
62466382	G/C	3	20671902	G	G	G	G	G	G	G	G	G	G	G	G	G	G	G	G	G	G	G	G	G	G	G	G	G	G	G	G	G	G	G	G	G	G	N	G	G	G	G	G	G	G	G	G	G	G
35152834	G/C	3	21109172	G	G	G	G	G	G	G	G	G	G	G	G	G	G	G	G	G	G	G	G	G	G	G	G	G	G	G	G	G	G	G	G	G	G	G	G	G	G	G	G	G	G	G	G	G	G
14074304	T/A	3	21291328	T	T	T	T	T	A	T	T	T	T	T	T	A	T	T	T	A	A	T	T	T	T	T	T	T	T	T	T	T	T	T	T	T	T	A	A	T	T	T	T	T	T	T	T	T	T
14077497	A/C	3	21296986	A	A	A	A	A	C	A	A	A	A	A	A	C	A	A	A	C	C	A	A	A	A	A	A	A	A	A	A	A	A	A	A	A	A	C	C	A	A	A	A	A	A	A	A	A	A
25354396	G/A	3	21329755	G	G	G	G	G	A	G	G	G	G	G	G	A	G	G	G	A	A	G	G	G	G	G	G	G	G	G	G	G	G	G	G	G	G	G	G	G	G	G	G	G	G	G	G	G	G
25355837	C/A	3	21404935	C	C	C	C	C	C	C	C	C	C	C	C	C	C	C	C	C	C	C	C	C	C	C	C	C	C	C	C	C	C	C	C	C	C	C	C	C	C	C	C	C	C	C	C	C	C
28203008	C/G	3	21477413	C	C	C	C	C	C	C	C	C	C	C	C	C	C	C	C	C	C	C	C	C	C	C	C	C	C	C	C	C	C	C	C	C	C	C	G	C	C	C	C	C	C	C	C	C	C
14082320	A/T	3	21479994	A	A	A	A	A	A	A	A	A	A	A	A	A	A	A	A	A	A	A	A	A	A	A	A	A	A	A	A	A	A	A	A	A	A	A	T	A	A	A	A	A	A	A	A	A	A
28203151	C/T	3	21480994	C	C	N	N	C	T	C	C	Y	C	N	C	T	C	N	C	T	T	C	C	C	C	C	C	C	C	C	C	N	N	C	N	N	C	T	C	C	C	C	C	N	N	C	C	C	C
14054923	G/T	3	21896181	G	G	G	G	G	G	G	G	G	G	G	G	G	G	G	G	G	G	G	G	G	G	G	G	G	G	G	G	G	G	G	G	G	G	G	G	G	G	G	G	G	G	G	G	G	G
14073847	C/T	3	21914407	C	C	C	C	C	C	C	C	C	C	C	C	C	C	C	C	C	C	C	C	C	C	C	C	C	C	C	C	C	C	C	C	C	C	C	Y	C	C	C	C	C	C	C	C	C	C
28497649	T/A	3	21914473	T	T	T	T	T	T	T	T	T	T	T	T	T	T	T	T	T	T	T	T	T	T	T	T	T	T	T	T	T	T	T	T	T	T	T	T	T	T	T	T	T	T	T	T	T	T
25352945	T/C	3	21974975	T	T	T	T	T	T	T	T	T	T	T	T	T	T	T	T	T	T	T	T	T	T	T	T	T	T	T	T	T	T	T	T	T	T	T	T	T	T	Y	T	T	T	T	T	T	T
25352945	C/G	3	21974975	C	C	C	C	C	C	C	C	C	C	C	C	C	C	C	C	C	C	C	C	C	C	C	C	C	C	C	C	C	C	C	C	C	C	C	C	C	C	C	C	C	C	C	C	C	C
14082811	A/C	3	22285643	A	A	A	A	A	A	C	C	A	A	C	C	A	A	A	A	N	N	C	A	A	M	A	A	A	A	A	A	C	A	A	A	A	N	C	A	A	A	A	A	A	C	A	C	C	N
28203120	A/C	3	22285643	N	N	N	N	N	N	A	A	N	N	A	A	N	N	N	N	N	N	A	N	N	N	N	N	N	N	N	N	A	N	N	N	N	N	N	N	N	N	N	N	N	A	N	A	A	N
28203048	A/G	3	22285709	A	A	A	A	A	A	G	G	A	A	G	N	A	A	A	A	A	A	G	R	A	A	A	A	A	A	A	A	G	A	A	N	A	A	G	A	A	A	A	A	A	G	N	G	G	N
35154552	G/C	3	22437178	G	G	G	G	G	G	N	N	G	G	N	N	G	G	G	G	G	G	N	G	G	N	G	G	G	G	G	G	N	G	G	G	G	G	N	G	G	G	G	G	G	N	G	N	N	N
35154552	T/C	3	22437178	Y	T	T	T	T	T	C	C	T	T	C	C	T	T	T	T	T	T	C	T	T	N	T	T	T	T	T	T	C	T	T	T	T	T	C	T	T	T	T	T	T	C	T	C	C	N
28203002	A/C	3	22457874	A	N	A	A	A	A	C	C	A	A	C	C	A	A	A	A	A	A	C	A	A	A	N	A	A	A	A	A	C	A	A	A	A	A	C	A	A	A	A	N	A	C	A	C	N	N
62469755	C/T	3	22457874	C	N	C	C	C	C	N	N	C	C	N	N	C	C	C	C	C	C	N	C	C	C	N	C	C	C	C	C	N	C	C	C	C	C	N	C	C	C	C	N	C	N	C	N	N	N
14075665	G/C	3	22457996	G	G	G	G	G	G	G	G	G	G	G	G	G	G	G	G	G	G	G	G	G	G	G	G	G	G	G	G	G	G	G	G	G	G	G	G	G	G	G	G	G	G	G	G	G	G
14076891	C/T	3	22476727	C	C	C	C	C	C	C	C	C	C	C	C	C	C	C	C	C	C	C	C	C	C	C	C	C	C	C	C	C	C	C	C	C	C	C	C	C	C	C	C	C	C	C	C	C	C
14076891	G	3	22476727	G	G	G	G	G	G	G	G	G	G	G	G	G	G	G	G	G	G	G	G	G	G	G	G	G	G	G	G	G	G	G	G	G	G	G	G	G	G	G	G	G	G	G	G	G	G
14081516	G/C	3	22476793	G	G	G	G	G	G	G	G	G	G	G	G	G	G	G	G	G	G	G	G	G	G	G	G	G	G	G	G	G	G	G	G	G	G	G	G	G	G	G	G	G	G	G	G	G	C
14083102	G/T	3	22526677	G	G	G	G	G	G	N	G	G	G	G	N	G	G	G	G	G	G	N	G	G	G	G	G	G	G	G	G	N	G	G	G	G	G	N	G	G	G	G	G	G	G	G	N	G	G
35154842	A/C	3	22526677	A	A	A	A	A	A	C	A	A	A	A	C	A	A	A	A	A	A	C	A	A	A	A	A	A	A	A	A	C	A	A	A	A	A	C	A	A	A	A	A	A	A	A	C	A	A
25366277	G/A	3	22647754	G	G	G	G	G	G	G	G	G	G	G	G	G	G	G	G	G	G	G	G	G	G	G	G	G	G	G	G	G	G	G	G	G	G	G	G	G	G	G	G	G	G	G	G	G	G
14074693	C/T	3	22933328	C	C	C	C	C	C	C	C	C	C	C	C	C	N	C	C	C	C	C	C	C	C	C	C	C	C	C	C	C	C	N	C	C	C	C	C	C	N	C	C	C	C	N	C	C	C
35153225	G/T	3	22938405	G	G	G	G	G	G	G	G	G	G	G	G	G	G	G	G	N	G	G	G	G	G	G	G	G	G	G	G	G	G	G	G	G	G	G	G	G	G	G	G	G	G	G	G	G	G
14076197	C/A	3	23095659	C	C	C	C	C	C	C	C	C	C	C	C	C	C	C	C	C	C	C	C	C	C	C	C	C	C	C	C	C	C	C	C	C	C	C	C	C	C	C	C	C	C	C	C	C	C
35153690	C/G	3	23211720	C	C	N	C	C	C	C	C	C	C	C	C	C	C	C	C	C	C	C	C	C	C	C	C	C	C	C	C	C	C	C	C	C	C	C	C	C	C	C	C	C	C	C	C	C	C
35154437	A/G	3	23327418	A	N	A	A	A	A	A	A	A	A	A	A	A	N	A	A	A	A	A	A	A	A	A	A	A	A	A	A	A	N	A	N	A	A	A	A	A	A	A	A	A	A	A	A	A	A
35154437	A/G	3	23327418	N	N	N	N	N	N	N	N	N	N	N	N	N	N	N	N	N	N	N	N	N	N	N	G	N	N	N	N	N	G	N	N	N	N	N	N	N	N	N	N	N	N	N	N	N	N
14082902	A/G	3	23339590	A	A	A	A	A	A	A	A	A	A	A	A	A	A	A	A	A	A	A	A	A	A	A	A	A	A	A	A	A	A	A	A	A	A	A	A	A	A	A	A	A	A	A	A	A	A
62464377	A/C	3	23505514	A	A	A	A	A	A	A	A	A	A	A	A	A	A	A	A	A	A	A	A	A	A	A	A	A	A	A	A	A	A	A	A	A	A	A	A	A	A	A	A	A	A	A	A	A	A
14086313	C/A	3	23505580	M	C	C	C	A	C	C	C	A	C	C	C	C	C	A	A	C	C	C	C	A	C	A	C	A	A	A	A	C	C	C	A	A	C	C	A	C	C	C	C	C	C	A	C	C	A
25355866	A	3	23550450	A	A	A	A	A	A	A	A	A	A	A	A	A	A	A	A	A	A	A	A	A	A	A	A	A	A	A	A	A	A	A	A	A	A	A	A	A	A	A	A	A	A	A	A	A	A
14087808	T	3	23932446	T	T	T	T	T	T	T	T	T	T	T	T	T	T	T	T	T	T	T	T	T	T	T	T	T	T	T	T	T	T	T	T	T	T	T	T	T	T	T	T	T	T	T	T	T	T
14082205	C/T	3	24070612	T	C	T	T	C	C	C	C	C	T	C	C	C	T	C	C	C	C	C	C	C	T	C	C	C	C	C	C	C	C	C	C	C	C	C	C	C	Y	T	Y	T	C	C	C	C	T
14085479	G/A	3	24172786	A	G	A	A	G	G	G	G	G	A	G	G	G	A	G	G	G	G	G	G	G	A	G	G	G	G	G	G	G	G	G	G	G	G	G	G	G	A	A	A	A	G	G	G	G	A
35153699	T/C	3	24172837	C	T	C	C	N	T	T	T	T	C	T	T	T	C	T	T	T	T	T	T	T	C	T	T	T	T	T	T	Y	T	T	N	T	T	T	T	T	C	C	C	C	T	T	T	T	C
35154521	C/T	3	24319768	T	T	T	T	T	C	C	C	C	T	C	C	C	T	T	T	C	C	C	C	T	T	Y	Y	T	Y	T	T	C	C	C	C	C	C	C	T	C	T	Y	T	T	C	T	C	C	T
14075386	C/G	3	24478544	C	C	C	C	C	C	C	G	C	C	G	C	C	C	C	C	C	C	C	C	C	C	C	C	C	C	C	C	C	C	C	C	C	G	C	C	C	C	C	C	C	G	C	C	G	C
14075386	C/T	3	24478544	C	C	C	C	C	C	C	N	C	C	N	C	C	C	C	C	C	C	C	C	C	C	C	C	C	C	C	C	C	C	C	C	C	N	C	C	C	C	C	C	C	N	C	C	N	C
14059190	G/A	3	24610354	G	G	G	G	G	G	G	G	G	G	G	G	G	G	G	G	G	G	G	G	G	G	G	G	G	G	G	G	G	G	G	G	G	G	G	G	G	G	G	G	G	G	G	G	G	G
14076443	G/C	3	24669655	N	C	N	N	C	G	C	G	G	C	G	C	G	N	C	C	G	G	C	G	C	N	S	G	C	S	C	C	C	G	G	G	G	G	G	G	G	N	N	N	N	G	C	C	G	G
14076443	C/A	3	24669655	A	N	A	A	N	C	N	C	C	A	C	N	C	A	N	N	C	C	N	C	N	A	C	C	N	C	N	N	N	C	C	C	C	C	C	C	C	A	A	A	A	C	N	N	C	C
14059071	C/T	3	24669721	C	C	C	C	C	C	C	C	C	C	C	C	C	C	C	C	C	C	C	C	C	C	C	C	C	C	C	C	C	C	C	C	C	C	C	C	C	C	C	C	C	C	C	C	C	C
14079831	T/C	3	24688482	C	C	C	C	C	T	C	T	T	C	T	C	T	C	C	C	T	T	C	T	C	C	Y	T	C	Y	C	C	C	T	T	T	T	T	T	T	T	C	C	C	Y	T	C	C	T	C
62465979	A/T	3	24689673	A	A	W	A	A	A	A	A	A	A	A	A	A	A	A	A	A	A	A	A	A	A	A	A	A	A	A	A	A	A	A	A	A	A	A	A	A	A	A	A	A	A	A	A	A	A
14073528	T/G	3	24871538	T	G	T	T	G	T	G	T	G	T	T	G	T	T	G	G	T	T	G	T	G	T	G	G	G	G	G	G	G	G	G	G	G	T	T	T	G	T	T	T	T	T	G	G	T	T
14079224	A/C	3	24871604	A	C	A	A	C	A	C	A	C	A	A	C	A	A	C	C	A	A	C	A	C	A	C	C	C	C	C	C	C	C	C	C	C	A	A	A	C	A	A	A	A	A	C	C	A	A
25356409	A/G	3	24888373	A	G	A	A	G	A	G	A	G	A	A	G	A	A	G	G	A	A	G	A	G	A	G	G	G	G	G	G	G	G	G	G	G	A	A	A	G	A	A	A	A	A	G	G	A	A
25364540	C	3	24925266	C	C	C	C	C	C	C	C	C	C	C	C	C	C	C	C	C	C	C	C	C	C	C	C	C	C	C	C	C	C	C	C	C	C	C	C	C	C	C	C	C	C	C	C	C	C
14087041	T/A	3	25596593	T	N	T	T	N	A	A	T	A	T	T	N	A	T	N	N	A	A	N	T	N	T	N	N	N	N	N	N	N	N	N	N	N	T	T	N	N	T	T	T	T	T	N	N	T	T
25365730	G/A	3	25761888	N	N	N	N	G	N	N	A	G	A	N	G	G	N	N	G	N	G	G	A	N	N	G	N	G	G	N	G	G	A	G	G	G	N	N	G	N	N	N	N	A	N	N	N	N	A
14076562	A/G	3	25857534	G	A	G	G	A	A	A	A	A	G	A	A	A	G	A	A	A	A	A	G	A	G	A	A	A	A	A	A	A	A	A	A	A	A	G	A	A	G	G	G	G	A	A	A	A	G
14086872	A/G	3	26081208	A	A	A	A	N	A	A	A	A	A	A	A	A	A	N	A	A	A	A	G	A	A	A	A	A	N	A	A	A	A	N	N	A	A	A	A	A	A	A	A	N	A	A	A	A	N
14086872	G/A	3	26081208	G	G	G	G	N	G	G	G	G	G	G	G	G	G	N	G	G	G	G	N	G	G	G	G	G	N	G	G	G	G	N	N	G	G	G	G	G	G	G	G	N	G	G	G	G	N
25356547	G/C	3	26506435	C	G	C	C	G	G	G	S	G	C	C	G	G	C	G	G	G	G	G	C	G	C	G	C	G	G	G	G	G	C	G	G	G	C	C	G	G	C	C	C	S	C	G	G	C	C
14062380	C/A	3	26937362	C	C	C	C	N	C	C	N	C	C	C	C	C	C	N	N	C	N	C	M	N	C	N	C	N	N	N	N	C	C	C	C	N	C	N	N	C	C	C	C	C	C	C	N	C	C
14077430	A/G	3	27552767	R	A	R	R	A	A	A	A	A	R	A	A	A	R	A	A	A	A	A	A	A	R	A	A	A	A	A	A	A	A	A	A	A	A	A	A	A	R	R	R	R	A	A	A	A	A
35154393	T/A	3	27712479	T	T	T	T	T	A	A	T	A	T	T	A	T	T	T	T	A	A	A	T	T	T	W	T	T	W	T	T	A	T	A	A	A	T	T	T	T	T	T	T	T	T	T	A	T	T
35153341	A/T	3	27833505	A	A	A	A	A	A	A	A	A	A	A	A	A	A	A	A	A	A	A	A	A	A	A	A	A	A	A	A	A	A	A	A	A	A	A	A	A	A	A	A	A	A	A	A	A	A
35154328	T/C	3	27882946	T	T	T	T	T	T	T	T	T	T	T	T	T	T	T	T	T	T	T	T	T	T	T	T	T	T	Y	T	T	T	T	T	T	T	T	T	T	T	T	T	T	T	T	T	T	T
25354276	G/C	3	28030614	G	G	G	G	G	G	G	G	G	G	G	G	G	G	G	G	G	G	G	G	G	G	G	G	G	G	G	G	G	G	G	G	G	G	G	G	G	G	G	G	G	G	G	G	G	G
25365410	A/T	3	28292560	N	N	N	N	N	A	A	N	T	N	N	N	A	N	N	N	A	N	N	N	A	N	A	A	A	N	N	A	N	A	N	A	A	N	N	T	N	N	T	N	N	N	N	N	N	N
25366577	C/A	3	28293145	C	N	C	C	C	C	C	C	N	C	C	N	C	C	N	N	N	C	N	C	N	C	N	N	A	N	N	N	N	A	C	N	N	C	N	N	A	C	C	C	C	C	N	N	C	C
28201777	T	3	28293195	N	N	N	N	N	T	N	N	N	N	N	N	N	N	N	N	N	N	N	N	N	N	N	N	N	N	N	N	N	N	N	N	N	N	N	T	N	N	N	N	N	N	N	N	N	N
14075958	G/C	3	28495937	G	C	G	G	G	C	G	G	G	G	G	G	G	N	G	G	C	C	G	G	G	G	G	G	G	G	G	G	G	G	C	G	G	C	G	G	S	G	G	G	G	G	G	G	G	G
35152858	G/C	3	28596515	G	C	G	G	C	C	C	G	C	G	G	C	G	G	C	C	C	C	C	G	C	G	C	C	C	N	C	N	C	C	C	C	C	C	G	G	C	G	G	G	G	G	C	C	G	G
28497517	G/A	3	28665342	G	G	G	G	A	G	A	G	A	R	G	A	G	G	A	R	G	G	A	G	A	G	A	A	A	A	A	A	A	A	G	A	A	G	G	G	A	G	G	G	G	G	A	A	G	G
14076570	A/G	3	28984031	A	N	A	A	A	N	A	G	A	A	N	A	G	A	A	A	N	G	A	A	A	A	A	A	A	A	A	A	A	A	N	A	A	N	A	N	A	A	A	A	A	N	A	A	N	A
25354882	A/G	3	29274078	A	N	N	A	N	N	N	N	N	N	N	N	N	N	N	N	N	N	N	N	N	N	N	N	N	N	N	N	N	N	N	N	N	A	N	N	N	N	N	N	N	N	N	N	G	N
62958046	C/G	3	29696585	C	C	C	C	G	C	G	N	G	C	C	G	C	C	N	N	C	C	G	C	G	C	G	G	G	G	N	G	G	G	C	G	G	C	C	C	G	C	C	C	N	C	G	G	C	C
62958046	G/T	3	29696585	N	N	N	N	G	N	G	N	G	N	N	G	N	N	N	N	N	N	G	T	G	N	G	G	G	G	N	G	G	G	N	G	G	T	N	N	G	N	N	N	N	N	G	G	N	T
14085621	T/C	3	29730408	N	T	T	N	N	T	N	T	N	N	T	N	T	T	N	N	T	T	N	T	N	N	N	T	N	N	N	N	N	N	T	N	N	T	T	T	N	T	N	T	T	T	N	N	N	T
25363664	G/T	3	29736248	G	G	G	G	G	N	N	G	N	G	G	N	N	G	G	G	N	G	G	G	N	G	N	N	G	N	G	G	N	N	T	N	N	G	K	N	N	G	G	G	G	G	N	T	G	N
28203486	C/T	3	29739468	C	C	C	C	C	N	N	C	N	C	C	N	N	C	C	C	C	N	N	C	N	C	N	N	C	N	C	C	N	N	C	N	N	C	C	C	N	C	C	C	C	Y	N	N	C	N
14058488	T	3	29982834	T	N	T	T	T	T	T	T	N	T	T	T	T	T	T	T	T	T	N	T	T	T	T	N	T	T	T	N	N	N	T	N	N	T	T	T	T	T	T	T	T	T	N	T	N	T
14058488	G	3	29982834	N	N	N	N	N	N	N	N	N	N	N	N	N	N	N	N	N	N	N	N	N	N	N	N	N	N	N	N	N	N	N	N	N	N	N	N	N	N	N	N	N	N	N	N	N	N
14057468	C/T	3	30029593	C	C	C	N	N	C	N	C	N	C	C	N	C	N	N	N	C	N	N	C	N	C	N	N	N	N	N	N	N	N	N	N	N	C	C	C	N	N	C	C	C	C	N	N	C	C
62049998	A/T	3	30298083	W	T	W	A	N	W	W	W	W	W	W	W	W	W	W	W	W	W	W	W	W	W	W	W	W	W	W	W	W	A	W	W	A	N	W	T	W	W	W	W	W	W	W	A	T	A
35155030	A/T	3	31688646	A	A	A	A	T	A	T	A	T	A	A	T	A	A	T	T	A	A	T	A	T	A	T	T	T	T	T	T	T	T	A	T	T	A	A	A	W	A	A	A	A	A	T	T	A	A
[truncated: 8,672 more rows]
[truncated: 452 more columns]
